# Supplementary material for: Anti-asthmatic fraction screening and mechanisms prediction of Schisandrae Sphenantherae Fructus based on a combined approach
Source: Front Pharmacol. 2022 Sep 12;13:902324. doi: 10.3389/fphar.2022.902324 (PMC9511055; doi:10.3389/fphar.2022.902324)
Supplement: Supplementary file 1 [file Table2.xlsx]

## Sheet: Sheet1
Supplementary Table 2.Targets associated with active compounds based on SwissTargetPrediction.
Compounds	Targets
Angeloylgomisin H	ABL1
Angeloylgomisin H	AURKA
Angeloylgomisin H	AURKB
Angeloylgomisin H	BACE1
Angeloylgomisin H	BLK
Angeloylgomisin H	BMX
Angeloylgomisin H	BRD2
Angeloylgomisin H	BRD3
Angeloylgomisin H	BRD4
Angeloylgomisin H	BTK
Angeloylgomisin H	CCKAR
Angeloylgomisin H	CCKBR
Angeloylgomisin H	CCND1
Angeloylgomisin H	CCNE1
Angeloylgomisin H	CCNE2
Angeloylgomisin H	CDK1
Angeloylgomisin H	CDK2
Angeloylgomisin H	CDK2
Angeloylgomisin H	CDK5R1
Angeloylgomisin H	CDK7
Angeloylgomisin H	CDK9
Angeloylgomisin H	CDK9
Angeloylgomisin H	CFD
Angeloylgomisin H	CRHR1
Angeloylgomisin H	CSF1R
Angeloylgomisin H	CSK
Angeloylgomisin H	CTSD
Angeloylgomisin H	DYRK1A
Angeloylgomisin H	EGFR
Angeloylgomisin H	EPHX2
Angeloylgomisin H	F10
Angeloylgomisin H	F2
Angeloylgomisin H	FES
Angeloylgomisin H	FGR
Angeloylgomisin H	FKBP1A
Angeloylgomisin H	FKBP5
Angeloylgomisin H	FLT3
Angeloylgomisin H	FYN
Angeloylgomisin H	GALR1
Angeloylgomisin H	GALR2
Angeloylgomisin H	GBA
Angeloylgomisin H	GCK
Angeloylgomisin H	HDAC1
Angeloylgomisin H	HDAC6
Angeloylgomisin H	HIF1A
Angeloylgomisin H	HSD11B1
Angeloylgomisin H	HSP90AA1
Angeloylgomisin H	IGF1R
Angeloylgomisin H	INSR
Angeloylgomisin H	ITK
Angeloylgomisin H	JAK1
Angeloylgomisin H	JAK2
Angeloylgomisin H	JAK3
Angeloylgomisin H	KCNH2
Angeloylgomisin H	KCNK3
Angeloylgomisin H	KDR
Angeloylgomisin H	LCK
Angeloylgomisin H	LYN
Angeloylgomisin H	MAPK10
Angeloylgomisin H	MAPK14
Angeloylgomisin H	MAPK8
Angeloylgomisin H	MDM2
Angeloylgomisin H	MET
Angeloylgomisin H	MST1R
Angeloylgomisin H	MTNR1A
Angeloylgomisin H	MTNR1B
Angeloylgomisin H	NR1I2
Angeloylgomisin H	NTRK1
Angeloylgomisin H	OXTR
Angeloylgomisin H	PDE10A
Angeloylgomisin H	PDE10A
Angeloylgomisin H	PDE2A
Angeloylgomisin H	PDE3A
Angeloylgomisin H	PDE4B
Angeloylgomisin H	PDE5A
Angeloylgomisin H	PDE7A
Angeloylgomisin H	PFKFB3
Angeloylgomisin H	PGR
Angeloylgomisin H	PIK3CB
Angeloylgomisin H	PIK3CG
Angeloylgomisin H	PIM1
Angeloylgomisin H	PIM2
Angeloylgomisin H	PIM3
Angeloylgomisin H	PSEN2
Angeloylgomisin H	PSMB1
Angeloylgomisin H	PSMB2
Angeloylgomisin H	PSMB5
Angeloylgomisin H	PTGS2
Angeloylgomisin H	REN
Angeloylgomisin H	ROS1
Angeloylgomisin H	S1PR2
Angeloylgomisin H	SCARB1
Angeloylgomisin H	SRC
Angeloylgomisin H	SYK
Angeloylgomisin H	TACR2
Angeloylgomisin H	TACR3
Angeloylgomisin H	TEK
Angeloylgomisin H	TRPV1
Angeloylgomisin H	TYK2
Angeloylgomisin H	YES1
Angeloylgomisin O	ABL1
Angeloylgomisin O	ACVRL1
Angeloylgomisin O	ADOR
Angeloylgomisin O	ADOR
Angeloylgomisin O	ADOR
Angeloylgomisin O	ADOR
Angeloylgomisin O	ALK
Angeloylgomisin O	AR
Angeloylgomisin O	BACE2
Angeloylgomisin O	BRAF
Angeloylgomisin O	CCKBR
Angeloylgomisin O	CCNE1
Angeloylgomisin O	CCR1
Angeloylgomisin O	CDK2
Angeloylgomisin O	CDK2
Angeloylgomisin O	CDK4
Angeloylgomisin O	CDK5R1
Angeloylgomisin O	CFD
Angeloylgomisin O	CHEK1
Angeloylgomisin O	CLK1
Angeloylgomisin O	CLK2
Angeloylgomisin O	CLK3
Angeloylgomisin O	CLK4
Angeloylgomisin O	CMA1
Angeloylgomisin O	CPT1A
Angeloylgomisin O	CSNK2A1
Angeloylgomisin O	CSNK2A2
Angeloylgomisin O	DBF4
Angeloylgomisin O	DYRK1A
Angeloylgomisin O	DYRK1B
Angeloylgomisin O	DYRK2
Angeloylgomisin O	DYRK3
Angeloylgomisin O	DYRK4
Angeloylgomisin O	EGFR
Angeloylgomisin O	ERBB2
Angeloylgomisin O	FGFR1
Angeloylgomisin O	FLT1
Angeloylgomisin O	GABRA2
Angeloylgomisin O	GRK2
Angeloylgomisin O	GRK3
Angeloylgomisin O	GRK5
Angeloylgomisin O	GSK3A
Angeloylgomisin O	GSK3B
Angeloylgomisin O	HIPK1
Angeloylgomisin O	HIPK3
Angeloylgomisin O	HSP90AA1
Angeloylgomisin O	IRAK1
Angeloylgomisin O	JAK2
Angeloylgomisin O	JAK3
Angeloylgomisin O	LIMK2
Angeloylgomisin O	LTB4R
Angeloylgomisin O	MAPK10
Angeloylgomisin O	MAPK8
Angeloylgomisin O	MET
Angeloylgomisin O	MKNK1
Angeloylgomisin O	MMP1
Angeloylgomisin O	MMP9
Angeloylgomisin O	NOS1
Angeloylgomisin O	NOS2
Angeloylgomisin O	NTRK1
Angeloylgomisin O	PARP1
Angeloylgomisin O	PDE10A
Angeloylgomisin O	PDE1A
Angeloylgomisin O	PDE1B
Angeloylgomisin O	PDE1C
Angeloylgomisin O	PDE2A
Angeloylgomisin O	PDE5A
Angeloylgomisin O	PDGFRA
Angeloylgomisin O	PDGFRB
Angeloylgomisin O	PIK3CA
Angeloylgomisin O	PIK3CG
Angeloylgomisin O	PIM1
Angeloylgomisin O	PIM2
Angeloylgomisin O	PLA2G2A
Angeloylgomisin O	PLK1
Angeloylgomisin O	PLK2
Angeloylgomisin O	PRKCA
Angeloylgomisin O	PRKCD
Angeloylgomisin O	PRKCQ
Angeloylgomisin O	PTGS2
Angeloylgomisin O	PTK2
Angeloylgomisin O	PTK2B
Angeloylgomisin O	QPCT
Angeloylgomisin O	QPCTL
Angeloylgomisin O	RET
Angeloylgomisin O	ROCK1
Angeloylgomisin O	ROCK2
Angeloylgomisin O	RORC
Angeloylgomisin O	SCN9A
Angeloylgomisin O	SLK
Angeloylgomisin O	SRC
Angeloylgomisin O	STK17A
Angeloylgomisin O	STK17B
Angeloylgomisin O	TAOK1
Angeloylgomisin O	TLR4
Angeloylgomisin O	TNNI3K
Angeloylgomisin O	TSPO
Angeloylgomisin O	TYK2
Benzoylgomisin O	ABL1
Benzoylgomisin O	ADOR
Benzoylgomisin O	ADOR
Benzoylgomisin O	ATR
Benzoylgomisin O	BACE2
Benzoylgomisin O	BAD
Benzoylgomisin O	BAZ2A
Benzoylgomisin O	BAZ2B
Benzoylgomisin O	BRAF
Benzoylgomisin O	BRPF1
Benzoylgomisin O	CCKBR
Benzoylgomisin O	CDK2
Benzoylgomisin O	CDK2
Benzoylgomisin O	CDK4
Benzoylgomisin O	CDK5R1
Benzoylgomisin O	CDK8
Benzoylgomisin O	CFD
Benzoylgomisin O	CHEK1
Benzoylgomisin O	CLK1
Benzoylgomisin O	CLK2
Benzoylgomisin O	CLK3
Benzoylgomisin O	CLK4
Benzoylgomisin O	CMA1
Benzoylgomisin O	CPT1A
Benzoylgomisin O	CSF1R
Benzoylgomisin O	CSNK2A1
Benzoylgomisin O	CSNK2A2
Benzoylgomisin O	CTSD
Benzoylgomisin O	CYP19A1
Benzoylgomisin O	DHODH
Benzoylgomisin O	DYRK1A
Benzoylgomisin O	DYRK1B
Benzoylgomisin O	DYRK2
Benzoylgomisin O	DYRK3
Benzoylgomisin O	DYRK4
Benzoylgomisin O	EGFR
Benzoylgomisin O	ERBB2
Benzoylgomisin O	FGFR1
Benzoylgomisin O	FLT1
Benzoylgomisin O	GRK2
Benzoylgomisin O	GRK3
Benzoylgomisin O	GRK5
Benzoylgomisin O	GSK3A
Benzoylgomisin O	GSK3B
Benzoylgomisin O	HCRTR1
Benzoylgomisin O	HCRTR2
Benzoylgomisin O	HIPK1
Benzoylgomisin O	HIPK3
Benzoylgomisin O	HTR2C
Benzoylgomisin O	IGF1R
Benzoylgomisin O	IRAK1
Benzoylgomisin O	JAK2
Benzoylgomisin O	JAK3
Benzoylgomisin O	LIMK2
Benzoylgomisin O	MAP3K8
Benzoylgomisin O	MAPK14
Benzoylgomisin O	MAPK8
Benzoylgomisin O	MDM2
Benzoylgomisin O	MET
Benzoylgomisin O	MKNK1
Benzoylgomisin O	NOS1
Benzoylgomisin O	NOS2
Benzoylgomisin O	PDE10A
Benzoylgomisin O	PDE1A
Benzoylgomisin O	PDE1B
Benzoylgomisin O	PDE1C
Benzoylgomisin O	PDE2A
Benzoylgomisin O	PDE4B
Benzoylgomisin O	PDE4D
Benzoylgomisin O	PDE9A
Benzoylgomisin O	PDGFRA
Benzoylgomisin O	PDGFRB
Benzoylgomisin O	PDPK1
Benzoylgomisin O	PFKFB3
Benzoylgomisin O	PIM1
Benzoylgomisin O	PIM2
Benzoylgomisin O	PLA2G2A
Benzoylgomisin O	PLK1
Benzoylgomisin O	PLK2
Benzoylgomisin O	PORCN
Benzoylgomisin O	PRKCA
Benzoylgomisin O	PRKCD
Benzoylgomisin O	PRKCG
Benzoylgomisin O	PRKCQ
Benzoylgomisin O	PTGS2
Benzoylgomisin O	PTK2
Benzoylgomisin O	QPCT
Benzoylgomisin O	QPCTL
Benzoylgomisin O	RIPK1
Benzoylgomisin O	ROCK1
Benzoylgomisin O	ROCK2
Benzoylgomisin O	SCN9A
Benzoylgomisin O	SLC29A1
Benzoylgomisin O	SLK
Benzoylgomisin O	SRC
Benzoylgomisin O	TAOK1
Benzoylgomisin O	TGFBR1
Benzoylgomisin O	TLR4
Benzoylgomisin O	TNNI3K
Benzoylgomisin O	TSPO
Deoxyschizandrin	ABCG2
Deoxyschizandrin	ADOR
Deoxyschizandrin	AHR
Deoxyschizandrin	ATR
Deoxyschizandrin	BAZ2A
Deoxyschizandrin	BAZ2B
Deoxyschizandrin	BRAF
Deoxyschizandrin	BRD2
Deoxyschizandrin	BRD3
Deoxyschizandrin	BRD4
Deoxyschizandrin	BRPF1
Deoxyschizandrin	CA12
Deoxyschizandrin	CA9
Deoxyschizandrin	CACNA2D1
Deoxyschizandrin	CCKBR
Deoxyschizandrin	CDK8
Deoxyschizandrin	CECR2
Deoxyschizandrin	CHRNA3
Deoxyschizandrin	CHRNA7
Deoxyschizandrin	CHRNB1
Deoxyschizandrin	CLK4
Deoxyschizandrin	CNR1
Deoxyschizandrin	CNR2
Deoxyschizandrin	CREBBP
Deoxyschizandrin	CRHR1
Deoxyschizandrin	CYP11B1
Deoxyschizandrin	CYP11B2
Deoxyschizandrin	CYP17A1
Deoxyschizandrin	CYP2C19
Deoxyschizandrin	CYP2C9
Deoxyschizandrin	DYRK1A
Deoxyschizandrin	EGFR
Deoxyschizandrin	EIF2AK2
Deoxyschizandrin	ERBB2
Deoxyschizandrin	ERBB4
Deoxyschizandrin	F10
Deoxyschizandrin	FKBP5
Deoxyschizandrin	FLT1
Deoxyschizandrin	FNTA
Deoxyschizandrin	GPBAR1
Deoxyschizandrin	GPR55
Deoxyschizandrin	GRM5
Deoxyschizandrin	GSK3B
Deoxyschizandrin	HCRTR1
Deoxyschizandrin	HCRTR2
Deoxyschizandrin	HSD11B1
Deoxyschizandrin	HSD17B2
Deoxyschizandrin	IDO1
Deoxyschizandrin	IKBKB
Deoxyschizandrin	JUN
Deoxyschizandrin	KCNH2
Deoxyschizandrin	KDR
Deoxyschizandrin	KIT
Deoxyschizandrin	MAOA
Deoxyschizandrin	MAOB
Deoxyschizandrin	MAPK10
Deoxyschizandrin	MAPK3
Deoxyschizandrin	MAPKAPK2
Deoxyschizandrin	MET
Deoxyschizandrin	MMP1
Deoxyschizandrin	MMP13
Deoxyschizandrin	MYLK
Deoxyschizandrin	NAMPT
Deoxyschizandrin	NOS1
Deoxyschizandrin	NOS2
Deoxyschizandrin	NOS3
Deoxyschizandrin	NPBWR1
Deoxyschizandrin	NPY5R
Deoxyschizandrin	P2RX3
Deoxyschizandrin	P2RX7
Deoxyschizandrin	P2RY12
Deoxyschizandrin	PDE10A
Deoxyschizandrin	PDE2A
Deoxyschizandrin	PDE3A
Deoxyschizandrin	PDE3B
Deoxyschizandrin	PDE4A
Deoxyschizandrin	PDE4B
Deoxyschizandrin	PDE4C
Deoxyschizandrin	PDE4D
Deoxyschizandrin	PDE7A
Deoxyschizandrin	PDGFRA
Deoxyschizandrin	PGGT1B
Deoxyschizandrin	PIK3CA
Deoxyschizandrin	PIP4K2C
Deoxyschizandrin	PKM
Deoxyschizandrin	PLA2G10
Deoxyschizandrin	PLA2G1B
Deoxyschizandrin	PLA2G2A
Deoxyschizandrin	PLA2G2D
Deoxyschizandrin	PLA2G2E
Deoxyschizandrin	PLK1
Deoxyschizandrin	PRKCQ
Deoxyschizandrin	PSEN2
Deoxyschizandrin	PTGS1
Deoxyschizandrin	PTGS2
Deoxyschizandrin	SRC
Deoxyschizandrin	TGFBR1
Deoxyschizandrin	TLR4
Deoxyschizandrin	TNF
Deoxyschizandrin	TRPV1
Gomisin F	ABCC9
Gomisin F	ABL1
Gomisin F	AKR1C3
Gomisin F	ALOX15
Gomisin F	AR
Gomisin F	AURKA
Gomisin F	BRAF
Gomisin F	BRPF1
Gomisin F	CA1
Gomisin F	CA9
Gomisin F	CAPN1
Gomisin F	CCKAR
Gomisin F	CCKBR
Gomisin F	CCNB3
Gomisin F	CCND1
Gomisin F	CCNE1
Gomisin F	CCNE2
Gomisin F	CCR1
Gomisin F	CDK1
Gomisin F	CDK2
Gomisin F	CDK2
Gomisin F	CDK4
Gomisin F	CDK5
Gomisin F	CDK5R1
Gomisin F	CDK7
Gomisin F	CDK9
Gomisin F	CFD
Gomisin F	CRHR1
Gomisin F	CTSD
Gomisin F	CXCR2
Gomisin F	DYRK1A
Gomisin F	EGFR
Gomisin F	ERBB2
Gomisin F	F2
Gomisin F	F9
Gomisin F	FKBP1A
Gomisin F	FLT3
Gomisin F	GPR139
Gomisin F	GSK3B
Gomisin F	HCRTR2
Gomisin F	HDAC1
Gomisin F	HDAC4
Gomisin F	HDAC6
Gomisin F	HMGCR
Gomisin F	HSD17B2
Gomisin F	HTR1A
Gomisin F	HTR2B
Gomisin F	HTR2C
Gomisin F	IGF1R
Gomisin F	INSR
Gomisin F	JAK2
Gomisin F	JAK3
Gomisin F	KDR
Gomisin F	KLK5
Gomisin F	LIMK2
Gomisin F	LRRK2
Gomisin F	LTB4R
Gomisin F	MAP2K1
Gomisin F	MAPK1
Gomisin F	MAPK10
Gomisin F	MAPK11
Gomisin F	MAPK14
Gomisin F	MAPK3
Gomisin F	MAPK8
Gomisin F	MET
Gomisin F	MKNK2
Gomisin F	MTNR1B
Gomisin F	MTOR
Gomisin F	NCOR2
Gomisin F	NPY5R
Gomisin F	NTRK1
Gomisin F	OPRK1
Gomisin F	OPRL1
Gomisin F	OPRM1
Gomisin F	P2RX3
Gomisin F	P2RX7
Gomisin F	PAK4
Gomisin F	PARP1
Gomisin F	PDE2A
Gomisin F	PDE4B
Gomisin F	PDE5A
Gomisin F	PER2
Gomisin F	PIK3CA
Gomisin F	PIK3CG
Gomisin F	PIM1
Gomisin F	PIM2
Gomisin F	PIM3
Gomisin F	PRKCA
Gomisin F	PRKCB
Gomisin F	PSEN1
Gomisin F	PSEN2
Gomisin F	PTGS2
Gomisin F	PYGL
Gomisin F	ROS1
Gomisin F	SCN9A
Gomisin F	SRC
Gomisin F	TK1
Gomisin F	TLR4
Gomisin F	TNF
Gomisin F	TUBB1
Gomisin G	ABCC9
Gomisin G	ABL1
Gomisin G	ADA
Gomisin G	ADOR
Gomisin G	AR
Gomisin G	ATR
Gomisin G	ATR
Gomisin G	AURKA
Gomisin G	BRAF
Gomisin G	BRPF1
Gomisin G	CASP1
Gomisin G	CCKAR
Gomisin G	CCKBR
Gomisin G	CCNB3
Gomisin G	CCND1
Gomisin G	CCNE1
Gomisin G	CCNE2
Gomisin G	CCR1
Gomisin G	CDK1
Gomisin G	CDK2
Gomisin G	CDK2
Gomisin G	CDK7
Gomisin G	CDK9
Gomisin G	CFD
Gomisin G	CHEK1
Gomisin G	CRHR1
Gomisin G	CTSD
Gomisin G	CX3CR1
Gomisin G	CXCR2
Gomisin G	DRD1
Gomisin G	EGFR
Gomisin G	ERBB2
Gomisin G	F2
Gomisin G	F9
Gomisin G	FGFR1
Gomisin G	FKBP1A
Gomisin G	FKBP5
Gomisin G	FYN
Gomisin G	GCK
Gomisin G	GPR139
Gomisin G	GPR88
Gomisin G	GSK3B
Gomisin G	HCRTR1
Gomisin G	HSP90AA1
Gomisin G	HTR1A
Gomisin G	HTR2B
Gomisin G	HTR2C
Gomisin G	JAK1
Gomisin G	JAK2
Gomisin G	JAK3
Gomisin G	KLK5
Gomisin G	LIMK2
Gomisin G	LRRK2
Gomisin G	LTB4R
Gomisin G	MAP2K1
Gomisin G	MAPK10
Gomisin G	MAPK11
Gomisin G	MAPK8
Gomisin G	MDM2
Gomisin G	MERTK
Gomisin G	MKNK2
Gomisin G	MMP1
Gomisin G	MMP3
Gomisin G	MMP9
Gomisin G	MTNR1B
Gomisin G	MTOR
Gomisin G	NCOR2
Gomisin G	NPY5R
Gomisin G	NTRK1
Gomisin G	OPRL1
Gomisin G	P2RX3
Gomisin G	P2RX7
Gomisin G	PARP1
Gomisin G	PDE10A
Gomisin G	PDE2A
Gomisin G	PDE3A
Gomisin G	PDE4B
Gomisin G	PDE4D
Gomisin G	PDE7A
Gomisin G	PER2
Gomisin G	PIK3CA
Gomisin G	PIK3CG
Gomisin G	PIM2
Gomisin G	PIM3
Gomisin G	PPARG
Gomisin G	PRKCB
Gomisin G	PSEN1
Gomisin G	PSEN2
Gomisin G	PTGS2
Gomisin G	PYGL
Gomisin G	ROS1
Gomisin G	RPS6KA2
Gomisin G	SCN9A
Gomisin G	SYK
Gomisin G	TACR1
Gomisin G	TK1
Gomisin G	TLR4
Gomisin G	TNF
Gomisin G	YES1
Gomisin J	ADOR
Gomisin J	ALOX5
Gomisin J	ALPL
Gomisin J	ATR
Gomisin J	AURKA
Gomisin J	AURKB
Gomisin J	BRAF
Gomisin J	CDC25B
Gomisin J	CDK2
Gomisin J	CDK2
Gomisin J	CDK4
Gomisin J	CHRNA7
Gomisin J	CMA1
Gomisin J	CNR1
Gomisin J	CNR2
Gomisin J	COMT
Gomisin J	CXCR2
Gomisin J	DYRK1A
Gomisin J	EGFR
Gomisin J	EGLN1
Gomisin J	ELANE
Gomisin J	FAAH
Gomisin J	GCGR
Gomisin J	GRM1
Gomisin J	GSK3B
Gomisin J	HSD11B1
Gomisin J	HSD17B2
Gomisin J	HSP90AB1
Gomisin J	IMPDH1
Gomisin J	IMPDH2
Gomisin J	JAK2
Gomisin J	JAK3
Gomisin J	KDR
Gomisin J	LCK
Gomisin J	MAPK14
Gomisin J	MET
Gomisin J	MMP1
Gomisin J	MMP2
Gomisin J	MMP9
Gomisin J	MYLK
Gomisin J	NCOR1
Gomisin J	NOS1
Gomisin J	NOS2
Gomisin J	NOS3
Gomisin J	NOX4
Gomisin J	NTRK1
Gomisin J	OPRK1
Gomisin J	OPRL1
Gomisin J	PAK4
Gomisin J	PARP1
Gomisin J	PDE4B
Gomisin J	PDPK1
Gomisin J	PGR
Gomisin J	PIK3CD
Gomisin J	PIK3CG
Gomisin J	PIM1
Gomisin J	PIM2
Gomisin J	PIM3
Gomisin J	PLK1
Gomisin J	PRKCG
Gomisin J	PSEN2
Gomisin J	PTGS2
Gomisin J	PTPN1
Gomisin J	RAF1
Gomisin J	RET
Gomisin J	ROCK1
Gomisin J	ROCK2
Gomisin J	RORC
Gomisin J	SRC
Gomisin J	TACR3
Gomisin J	TNNC1
Gomisin J	TRPV1
Gomisin J	WEE1
Gomisin M2	ABL1
Gomisin M2	ACVRL1
Gomisin M2	ADOR
Gomisin M2	AHCY
Gomisin M2	ALB
Gomisin M2	ALOX5
Gomisin M2	ALPL
Gomisin M2	AR
Gomisin M2	ATM
Gomisin M2	ATR
Gomisin M2	AURKA
Gomisin M2	BRAF
Gomisin M2	BTK
Gomisin M2	CA1
Gomisin M2	CA12
Gomisin M2	CA14
Gomisin M2	CA2
Gomisin M2	CA9
Gomisin M2	CALM1
Gomisin M2	CCND1
Gomisin M2	CCNE1
Gomisin M2	CDC25A
Gomisin M2	CDC25B
Gomisin M2	CDK1
Gomisin M2	CDK1
Gomisin M2	CDK2
Gomisin M2	CDK4
Gomisin M2	CETP
Gomisin M2	CHEK1
Gomisin M2	CTSB
Gomisin M2	CTSL
Gomisin M2	CXCR2
Gomisin M2	CYP11B1
Gomisin M2	CYP11B2
Gomisin M2	CYP19A1
Gomisin M2	DCTPP1
Gomisin M2	DYRK1A
Gomisin M2	EGFR
Gomisin M2	EGLN1
Gomisin M2	F10
Gomisin M2	F12
Gomisin M2	FGFR1
Gomisin M2	FLT1
Gomisin M2	FTO
Gomisin M2	GPR55
Gomisin M2	GRK6
Gomisin M2	GSTA1
Gomisin M2	HSD11B1
Gomisin M2	HSD17B2
Gomisin M2	HSP90AA1
Gomisin M2	HSP90AB1
Gomisin M2	IDO1
Gomisin M2	ILK
Gomisin M2	KCNA5
Gomisin M2	KCNMA1
Gomisin M2	KDR
Gomisin M2	KIT
Gomisin M2	MAP2
Gomisin M2	MAP2K1
Gomisin M2	MAPKAPK2
Gomisin M2	MBD2
Gomisin M2	MDM2
Gomisin M2	MECP2
Gomisin M2	MET
Gomisin M2	MMP2
Gomisin M2	NEK2
Gomisin M2	NOS1
Gomisin M2	NOX4
Gomisin M2	NQO2
Gomisin M2	NR1H4
Gomisin M2	P2RY1
Gomisin M2	PARP1
Gomisin M2	PDE10A
Gomisin M2	PDE4B
Gomisin M2	PDGFRB
Gomisin M2	PDK1
Gomisin M2	PGR
Gomisin M2	PIK3CG
Gomisin M2	PLA2G2A
Gomisin M2	PLAA
Gomisin M2	PNP
Gomisin M2	PRKCA
Gomisin M2	PRKCG
Gomisin M2	PRKDC
Gomisin M2	PTGES
Gomisin M2	PTGS1
Gomisin M2	QPCT
Gomisin M2	RAF1
Gomisin M2	RET
Gomisin M2	RPS6KB1
Gomisin M2	SLC9A1
Gomisin M2	SRC
Gomisin M2	STK17A
Gomisin M2	STK17B
Gomisin M2	STS
Gomisin M2	TRAP1
Gomisin M2	TRPV1
Gomisin M2	TYMS
Gomisin M2	XDH
Interiotherin A	ABL1
Interiotherin A	ACVRL1
Interiotherin A	ADOR
Interiotherin A	ADOR
Interiotherin A	AKT1
Interiotherin A	APP
Interiotherin A	ATR
Interiotherin A	BACE2
Interiotherin A	BAD
Interiotherin A	BRAF
Interiotherin A	BRD4
Interiotherin A	BRPF1
Interiotherin A	C1R
Interiotherin A	CA1
Interiotherin A	CA12
Interiotherin A	CA2
Interiotherin A	CA4
Interiotherin A	CA9
Interiotherin A	CCKBR
Interiotherin A	CCNB3
Interiotherin A	CDK1
Interiotherin A	CDK2
Interiotherin A	CDK2
Interiotherin A	CDK5R1
Interiotherin A	CDK8
Interiotherin A	CDK9
Interiotherin A	CFD
Interiotherin A	CHEK1
Interiotherin A	CHRNA7
Interiotherin A	CLK1
Interiotherin A	CLK4
Interiotherin A	CPT1A
Interiotherin A	CXCR2
Interiotherin A	DHODH
Interiotherin A	DYRK1A
Interiotherin A	DYRK1B
Interiotherin A	DYRK2
Interiotherin A	EGFR
Interiotherin A	ERBB2
Interiotherin A	ERBB4
Interiotherin A	FGFR1
Interiotherin A	GABRB3
Interiotherin A	GSK3B
Interiotherin A	HCRTR1
Interiotherin A	HCRTR2
Interiotherin A	HDAC1
Interiotherin A	HDAC6
Interiotherin A	HSP90AA1
Interiotherin A	JAK1
Interiotherin A	JAK2
Interiotherin A	JAK3
Interiotherin A	KCNA5
Interiotherin A	LIMK2
Interiotherin A	LRRK2
Interiotherin A	MAP3K8
Interiotherin A	MAPK10
Interiotherin A	MAPK8
Interiotherin A	MAPKAPK2
Interiotherin A	MET
Interiotherin A	MKNK1
Interiotherin A	MTOR
Interiotherin A	NOS1
Interiotherin A	NOS2
Interiotherin A	PARP1
Interiotherin A	PDE10A
Interiotherin A	PDE2A
Interiotherin A	PDPK1
Interiotherin A	PIK3CA
Interiotherin A	PIK3CA
Interiotherin A	PIK3CD
Interiotherin A	PIK3CD
Interiotherin A	PIK3CG
Interiotherin A	PIM1
Interiotherin A	PIM2
Interiotherin A	PLA2G2A
Interiotherin A	PLK1
Interiotherin A	PRKCA
Interiotherin A	PRKCB
Interiotherin A	PRKCD
Interiotherin A	PRKCG
Interiotherin A	PRKCQ
Interiotherin A	PRKCZ
Interiotherin A	QPCT
Interiotherin A	QPCTL
Interiotherin A	QTRT1
Interiotherin A	ROCK2
Interiotherin A	RORC
Interiotherin A	SRC
Interiotherin A	SYK
Interiotherin A	TAAR1
Interiotherin A	TBK1
Interiotherin A	TEK
Interiotherin A	TGFBR1
Interiotherin A	TLR4
Interiotherin A	TNNI3K
Interiotherin A	TRAP1
Interiotherin A	TRPC3
Interiotherin A	TRPC6
Interiotherin A	TSPO
Pregomisin	ABL1
Pregomisin	ADOR
Pregomisin	ADOR
Pregomisin	ADOR
Pregomisin	ADOR
Pregomisin	AGPAT2
Pregomisin	ALOX12
Pregomisin	ALOX5
Pregomisin	APP
Pregomisin	AURKA
Pregomisin	AURKB
Pregomisin	BACE2
Pregomisin	BRAF
Pregomisin	CA1
Pregomisin	CA2
Pregomisin	CALM1
Pregomisin	CAPN1
Pregomisin	CCNA2
Pregomisin	CDK2
Pregomisin	CDK2
Pregomisin	CDK4
Pregomisin	CDK5
Pregomisin	CDK9
Pregomisin	CHEK1
Pregomisin	CLK1
Pregomisin	CLK2
Pregomisin	CLK3
Pregomisin	CLK4
Pregomisin	CNR1
Pregomisin	CTSS
Pregomisin	CYP19A1
Pregomisin	CYP24A1
Pregomisin	DNM1
Pregomisin	DRD2
Pregomisin	DRD3
Pregomisin	DUSP3
Pregomisin	DYRK1A
Pregomisin	DYRK1B
Pregomisin	DYRK2
Pregomisin	DYRK3
Pregomisin	EPHA1
Pregomisin	EPHA2
Pregomisin	EPHA3
Pregomisin	EPHA4
Pregomisin	EPHA5
Pregomisin	EPHA7
Pregomisin	EPHA8
Pregomisin	EPHB1
Pregomisin	EPHB2
Pregomisin	EPHB3
Pregomisin	EPHB4
Pregomisin	ERBB2
Pregomisin	ESR1
Pregomisin	ESR2
Pregomisin	FDFT1
Pregomisin	FYN
Pregomisin	GCGR
Pregomisin	HMGCR
Pregomisin	HSD17B1
Pregomisin	HSP90AA1
Pregomisin	HSP90AB1
Pregomisin	HTR1A
Pregomisin	HTR2A
Pregomisin	IGF1R
Pregomisin	INSR
Pregomisin	KCNA5
Pregomisin	LNPEP
Pregomisin	LTB4R
Pregomisin	MAP2K1
Pregomisin	MAPK14
Pregomisin	MAPKAPK2
Pregomisin	MMP3
Pregomisin	MMP9
Pregomisin	MTOR
Pregomisin	NEK1
Pregomisin	NOX4
Pregomisin	NR3C1
Pregomisin	PARP1
Pregomisin	PDK1
Pregomisin	PIK3CA
Pregomisin	PIK3CD
Pregomisin	PIK3CG
Pregomisin	PIM1
Pregomisin	PIM2
Pregomisin	PITRM1
Pregomisin	PLK1
Pregomisin	POLB
Pregomisin	QPCT
Pregomisin	RAF1
Pregomisin	RCOR1
Pregomisin	RET
Pregomisin	ROCK1
Pregomisin	SHBG
Pregomisin	STAT3
Pregomisin	STAT6
Pregomisin	TNKS
Pregomisin	TNKS2
Pregomisin	TRPM8
Pregomisin	TTR
Pregomisin	TUBB1
Pregomisin	TYMS
Pregomisin	WEE1
Schinalactone A	ABL1
Schinalactone A	ADA
Schinalactone A	ADAMTS4
Schinalactone A	ADAMTS5
Schinalactone A	ADK
Schinalactone A	AKT1
Schinalactone A	ALK
Schinalactone A	ALOX5AP
Schinalactone A	AMPD2
Schinalactone A	AMPD3
Schinalactone A	AR
Schinalactone A	AURKAIP1
Schinalactone A	AURKB
Schinalactone A	AVPR1A
Schinalactone A	AVPR2
Schinalactone A	BRAF
Schinalactone A	CACNA1H
Schinalactone A	CAPN1
Schinalactone A	CASP1
Schinalactone A	CASP8
Schinalactone A	CASR
Schinalactone A	CCKBR
Schinalactone A	CDC7
Schinalactone A	CDK4
Schinalactone A	CDK5R1
Schinalactone A	CDK6
Schinalactone A	CDK8
Schinalactone A	CDK9
Schinalactone A	CHRM1
Schinalactone A	CHUK
Schinalactone A	CNR1
Schinalactone A	CRHR1
Schinalactone A	CTSK
Schinalactone A	CTSL
Schinalactone A	CTSS
Schinalactone A	DYRK1A
Schinalactone A	EGFR
Schinalactone A	EPHX2
Schinalactone A	ERBB2
Schinalactone A	F2R
Schinalactone A	FASN
Schinalactone A	FGFR2
Schinalactone A	GABRA1
Schinalactone A	GABRB3
Schinalactone A	GABRB3
Schinalactone A	GABRB3
Schinalactone A	GRIA2
Schinalactone A	GRIN2A
Schinalactone A	GRM1
Schinalactone A	GRM2
Schinalactone A	GRM5
Schinalactone A	HCRTR1
Schinalactone A	HCRTR2
Schinalactone A	HSD17B3
Schinalactone A	HTR6
Schinalactone A	IGF1R
Schinalactone A	INSR
Schinalactone A	ITGAL
Schinalactone A	ITK
Schinalactone A	JAK1
Schinalactone A	JAK3
Schinalactone A	KCNA5
Schinalactone A	KDR
Schinalactone A	KIT
Schinalactone A	LIMK1
Schinalactone A	MAP3K14
Schinalactone A	MAP3K5
Schinalactone A	MAPK1
Schinalactone A	MAPK14
Schinalactone A	MAPK14
Schinalactone A	MAPK8
Schinalactone A	MAPK9
Schinalactone A	MDM2
Schinalactone A	MDM4
Schinalactone A	MET
Schinalactone A	MMP14
Schinalactone A	MTOR
Schinalactone A	NPY5R
Schinalactone A	NR1H2
Schinalactone A	NR1H3
Schinalactone A	NR1H4
Schinalactone A	OXTR
Schinalactone A	P2RX3
Schinalactone A	PDE10A
Schinalactone A	PDE2A
Schinalactone A	PFKFB3
Schinalactone A	PIK3CB
Schinalactone A	PLA2G7
Schinalactone A	PRCP
Schinalactone A	PRKCA
Schinalactone A	PRKDC
Schinalactone A	PTGER1
Schinalactone A	PTGS1
Schinalactone A	SLC5A1
Schinalactone A	SLC6A9
Schinalactone A	SLC8A1
Schinalactone A	SMO
Schinalactone A	SORD
Schinalactone A	SRC
Schinalactone A	TACR1
Schinalactone A	TBXAS1
Schisandrin	ABCC9
Schisandrin	ADA
Schisandrin	ADOR
Schisandrin	ADOR
Schisandrin	ATR
Schisandrin	AURKA
Schisandrin	AVPR1A
Schisandrin	AXL
Schisandrin	BACE1
Schisandrin	BRD2
Schisandrin	BRD3
Schisandrin	BRD4
Schisandrin	CCNA2
Schisandrin	CCND1
Schisandrin	CCNE2
Schisandrin	CCR3
Schisandrin	CDK1
Schisandrin	CDK2
Schisandrin	CDK5R1
Schisandrin	CFD
Schisandrin	CHRM1
Schisandrin	CNR1
Schisandrin	CRHR1
Schisandrin	CSNK2A1
Schisandrin	CSNK2A2
Schisandrin	CX3CR1
Schisandrin	CXCR2
Schisandrin	CYP2C19
Schisandrin	CYP2C9
Schisandrin	CYP3A4
Schisandrin	DUT
Schisandrin	DYRK1A
Schisandrin	EGFR
Schisandrin	F10
Schisandrin	F2
Schisandrin	FAP
Schisandrin	FLT3
Schisandrin	FLT4
Schisandrin	FNTA
Schisandrin	GABRA5
Schisandrin	GCK
Schisandrin	GRM5
Schisandrin	GSK3B
Schisandrin	HCRTR1
Schisandrin	HCRTR2
Schisandrin	HRH1
Schisandrin	HSD11B1
Schisandrin	ICAM1
Schisandrin	JAK1
Schisandrin	JAK2
Schisandrin	JAK3
Schisandrin	JUN
Schisandrin	KCNH2
Schisandrin	KCNK3
Schisandrin	KDR
Schisandrin	MAPK1
Schisandrin	MAPK10
Schisandrin	MAPK14
Schisandrin	MDM2
Schisandrin	MERTK
Schisandrin	MET
Schisandrin	MKNK2
Schisandrin	MMP1
Schisandrin	MMP3
Schisandrin	MMP3
Schisandrin	MMP9
Schisandrin	NPY5R
Schisandrin	NTRK1
Schisandrin	OPRK1
Schisandrin	OXTR
Schisandrin	P2RX3
Schisandrin	P2RX7
Schisandrin	PDE10A
Schisandrin	PDE2A
Schisandrin	PDE4D
Schisandrin	PDE7A
Schisandrin	PDE9A
Schisandrin	PDPK1
Schisandrin	PGGT1B
Schisandrin	PIK3C3
Schisandrin	PIK3CA
Schisandrin	PIK3CG
Schisandrin	PIM1
Schisandrin	PIM2
Schisandrin	PREP
Schisandrin	PRKCA
Schisandrin	PRKCB
Schisandrin	PRKCD
Schisandrin	PRKD1
Schisandrin	PSEN2
Schisandrin	PTGS1
Schisandrin	PTGS2
Schisandrin	SELE
Schisandrin	SYK
Schisandrin	TACR2
Schisandrin	TACR3
Schisandrin	TLR7
Schisandrin	TLR8
Schisandrin	TYK2
Schisandrin	TYRO3
Schisandrin	VCAM1
Schisandrin C	ABCG2
Schisandrin C	ADOR
Schisandrin C	AKT1
Schisandrin C	ALK
Schisandrin C	ALOX5
Schisandrin C	AR
Schisandrin C	ATR
Schisandrin C	BACE1
Schisandrin C	BACE2
Schisandrin C	BRAF
Schisandrin C	BRPF1
Schisandrin C	CA1
Schisandrin C	CA12
Schisandrin C	CA14
Schisandrin C	CA2
Schisandrin C	CA5A
Schisandrin C	CA7
Schisandrin C	CA9
Schisandrin C	CCKBR
Schisandrin C	CCNB3
Schisandrin C	CCNE2
Schisandrin C	CDK2
Schisandrin C	CDK2
Schisandrin C	CDK5R1
Schisandrin C	CHEK1
Schisandrin C	CLK1
Schisandrin C	CLK2
Schisandrin C	CLK3
Schisandrin C	CLK4
Schisandrin C	CSF1R
Schisandrin C	CTSB
Schisandrin C	CTSL
Schisandrin C	CYP11B1
Schisandrin C	CYP11B2
Schisandrin C	CYP19A1
Schisandrin C	DYRK1A
Schisandrin C	DYRK1B
Schisandrin C	DYRK2
Schisandrin C	EGFR
Schisandrin C	ERBB2
Schisandrin C	FGFR1
Schisandrin C	FLT1
Schisandrin C	FLT4
Schisandrin C	FPR1
Schisandrin C	GSK3A
Schisandrin C	GSK3B
Schisandrin C	HRH3
Schisandrin C	HSD11B1
Schisandrin C	JAK1
Schisandrin C	JAK2
Schisandrin C	JAK3
Schisandrin C	KDR
Schisandrin C	KIT
Schisandrin C	LCK
Schisandrin C	LIMK2
Schisandrin C	LRRK2
Schisandrin C	MAOA
Schisandrin C	MAP2
Schisandrin C	MAPK1
Schisandrin C	MAPK8
Schisandrin C	MAPKAPK2
Schisandrin C	MKNK1
Schisandrin C	MTOR
Schisandrin C	NOD1
Schisandrin C	NOS1
Schisandrin C	NOS2
Schisandrin C	NOS3
Schisandrin C	NR3C2
Schisandrin C	NTRK1
Schisandrin C	PARP1
Schisandrin C	PDE5A
Schisandrin C	PDGFRB
Schisandrin C	PDPK1
Schisandrin C	PIK3CA
Schisandrin C	PIK3CA
Schisandrin C	PIK3CB
Schisandrin C	PIK3CD
Schisandrin C	PIK3CG
Schisandrin C	PIM1
Schisandrin C	PIP4K2C
Schisandrin C	PLK1
Schisandrin C	PPP1CA
Schisandrin C	PRKCA
Schisandrin C	PRKCD
Schisandrin C	PRKCG
Schisandrin C	PRKCQ
Schisandrin C	PTGS1
Schisandrin C	QPCT
Schisandrin C	QTRT1
Schisandrin C	ROCK1
Schisandrin C	ROCK2
Schisandrin C	SLC9A1
Schisandrin C	SRC
Schisandrin C	TEK
Schisandrin C	TGFB1
Schisandrin C	TNNI3K
Schisandrin C	TRPC3
Schisandrin C	TRPC6
Schisandrin C	TRPV1
Schisandrin C	TTK
Schisandrin C	TYK2
Schisandrol B	ABCB1
Schisandrol B	ABCC9
Schisandrol B	ADAM10
Schisandrol B	ADAM17
Schisandrol B	ADOR
Schisandrol B	ADOR
Schisandrol B	AKR1C3
Schisandrol B	ALOX5
Schisandrol B	ALOX5AP
Schisandrol B	AR
Schisandrol B	AXL
Schisandrol B	CCNA2
Schisandrol B	CCND1
Schisandrol B	CCNE2
Schisandrol B	CDK1
Schisandrol B	CDK2
Schisandrol B	CDK2
Schisandrol B	CDK5R1
Schisandrol B	CDK5R1
Schisandrol B	CFD
Schisandrol B	CHEK1
Schisandrol B	DUT
Schisandrol B	DYRK1A
Schisandrol B	EGFR
Schisandrol B	ERBB2
Schisandrol B	F10
Schisandrol B	F2
Schisandrol B	FKBP1A
Schisandrol B	FLT3
Schisandrol B	GABRA2
Schisandrol B	GABRB3
Schisandrol B	GABRB3
Schisandrol B	GABRB3
Schisandrol B	GCK
Schisandrol B	GPR139
Schisandrol B	GPR88
Schisandrol B	GSK3A
Schisandrol B	GSK3B
Schisandrol B	HCRTR2
Schisandrol B	HDAC4
Schisandrol B	HMGCR
Schisandrol B	IGF1R
Schisandrol B	IL6ST
Schisandrol B	JAK1
Schisandrol B	JAK2
Schisandrol B	JAK3
Schisandrol B	KCNA5
Schisandrol B	KCNH2
Schisandrol B	KDR
Schisandrol B	LIMK2
Schisandrol B	LRRK2
Schisandrol B	LTB4R
Schisandrol B	MAP2K1
Schisandrol B	MAP3K20
Schisandrol B	MAPK10
Schisandrol B	MAPK11
Schisandrol B	MAPK8
Schisandrol B	MDM2
Schisandrol B	MERTK
Schisandrol B	MET
Schisandrol B	MMP13
Schisandrol B	MMP14
Schisandrol B	MMP2
Schisandrol B	MMP7
Schisandrol B	MTOR
Schisandrol B	NPY5R
Schisandrol B	NQO1
Schisandrol B	NQO2
Schisandrol B	NTRK1
Schisandrol B	OPRL1
Schisandrol B	P2RX3
Schisandrol B	PARP1
Schisandrol B	PDE10A
Schisandrol B	PDE2A
Schisandrol B	PDE4D
Schisandrol B	PDE5A
Schisandrol B	PDE7A
Schisandrol B	PIK3CA
Schisandrol B	PIK3CB
Schisandrol B	PIK3CD
Schisandrol B	PIK3CG
Schisandrol B	PIM1
Schisandrol B	PIM2
Schisandrol B	PRKCA
Schisandrol B	PRKCB
Schisandrol B	PRKDC
Schisandrol B	PSEN2
Schisandrol B	ROCK1
Schisandrol B	ROCK2
Schisandrol B	SRC
Schisandrol B	TACR1
Schisandrol B	TGFBR1
Schisandrol B	TGFBR2
Schisandrol B	THRA
Schisandrol B	THRB
Schisandrol B	TNF
Schisandrol B	TNK2
Schisandrol B	TYRO3
Schisanhenol	ATR
Schisanhenol	CHEK1
Schisanhenol	MAPK1
Schisanhenol	MAPK14
Schisantherin A	ABCC9
Schisantherin A	ABL1
Schisantherin A	ADA
Schisantherin A	AR
Schisantherin A	ATR
Schisantherin A	AURKA
Schisantherin A	BRPF1
Schisantherin A	CA1
Schisantherin A	CA12
Schisantherin A	CA7
Schisantherin A	CA9
Schisantherin A	CASP1
Schisantherin A	CCKBR
Schisantherin A	CCNB3
Schisantherin A	CCND1
Schisantherin A	CCNE1
Schisantherin A	CCNE2
Schisantherin A	CCR1
Schisantherin A	CCR1
Schisantherin A	CDK1
Schisantherin A	CDK1
Schisantherin A	CDK2
Schisantherin A	CDK2
Schisantherin A	CDK4
Schisantherin A	CDK5R1
Schisantherin A	CDK7
Schisantherin A	CDK7
Schisantherin A	CDK9
Schisantherin A	CFD
Schisantherin A	CHEK1
Schisantherin A	CRHR1
Schisantherin A	CSK
Schisantherin A	CTSD
Schisantherin A	CXCR2
Schisantherin A	EGFR
Schisantherin A	ERBB2
Schisantherin A	F2
Schisantherin A	FGFR1
Schisantherin A	FKBP1A
Schisantherin A	FKBP5
Schisantherin A	FYN
Schisantherin A	GPR139
Schisantherin A	GSK3B
Schisantherin A	HCRTR1
Schisantherin A	HSD11B1
Schisantherin A	HSP90AA1
Schisantherin A	HTR1A
Schisantherin A	HTR2B
Schisantherin A	HTR2C
Schisantherin A	INSR
Schisantherin A	JAK1
Schisantherin A	JAK2
Schisantherin A	JAK3
Schisantherin A	KCNE1
Schisantherin A	KLK5
Schisantherin A	LIMK2
Schisantherin A	LRRK2
Schisantherin A	LTB4R
Schisantherin A	MAPK1
Schisantherin A	MAPK10
Schisantherin A	MAPK3
Schisantherin A	MAPK8
Schisantherin A	MERTK
Schisantherin A	MKNK2
Schisantherin A	MMP3
Schisantherin A	MMP9
Schisantherin A	MTNR1B
Schisantherin A	MTOR
Schisantherin A	NCOR2
Schisantherin A	NTRK1
Schisantherin A	P2RX3
Schisantherin A	P2RX7
Schisantherin A	PARP1
Schisantherin A	PDE10A
Schisantherin A	PDE2A
Schisantherin A	PDE3A
Schisantherin A	PDE4B
Schisantherin A	PDE4D
Schisantherin A	PDE7A
Schisantherin A	PDPK1
Schisantherin A	PER2
Schisantherin A	PIK3CA
Schisantherin A	PIK3CG
Schisantherin A	PIM2
Schisantherin A	PIM3
Schisantherin A	PRKCB
Schisantherin A	PRKCD
Schisantherin A	PSEN1
Schisantherin A	PSEN2
Schisantherin A	PTGS2
Schisantherin A	RET
Schisantherin A	RPS6KA2
Schisantherin A	SCN9A
Schisantherin A	SYK
Schisantherin A	TK1
Schisantherin A	TLR4
Schisantherin A	TLR7
Schisantherin A	TLR8
Schisantherin A	TYK2
Schisantherin A	YES1
Schisantherin B	ABCC9
Schisantherin B	ABL1
Schisantherin B	ADAM17
Schisantherin B	ADOR
Schisantherin B	ADOR
Schisantherin B	AKR1C3
Schisantherin B	AR
Schisantherin B	BRPF1
Schisantherin B	CA1
Schisantherin B	CA9
Schisantherin B	CCKAR
Schisantherin B	CCNB3
Schisantherin B	CCND1
Schisantherin B	CCNE1
Schisantherin B	CCNE2
Schisantherin B	CCR1
Schisantherin B	CDK1
Schisantherin B	CDK2
Schisantherin B	CDK2
Schisantherin B	CDK4
Schisantherin B	CDK5
Schisantherin B	CDK5R1
Schisantherin B	CDK7
Schisantherin B	CDK9
Schisantherin B	CFD
Schisantherin B	CRHR1
Schisantherin B	CSK
Schisantherin B	CXCR2
Schisantherin B	DYRK1A
Schisantherin B	EGFR
Schisantherin B	EPHB4
Schisantherin B	ERBB2
Schisantherin B	F2
Schisantherin B	FKBP1A
Schisantherin B	FLT3
Schisantherin B	GCK
Schisantherin B	GHSR
Schisantherin B	GPR88
Schisantherin B	GSK3B
Schisantherin B	HCRTR2
Schisantherin B	HDAC1
Schisantherin B	HDAC4
Schisantherin B	HDAC6
Schisantherin B	HMGCR
Schisantherin B	HTR2A
Schisantherin B	HTR2B
Schisantherin B	HTR2C
Schisantherin B	IGF1R
Schisantherin B	INSR
Schisantherin B	ITK
Schisantherin B	JAK1
Schisantherin B	JAK2
Schisantherin B	JAK3
Schisantherin B	KCNA5
Schisantherin B	KDR
Schisantherin B	LIMK2
Schisantherin B	LRRK2
Schisantherin B	MAP2K1
Schisantherin B	MAPK10
Schisantherin B	MAPK11
Schisantherin B	MAPK8
Schisantherin B	MET
Schisantherin B	MKNK2
Schisantherin B	MTNR1B
Schisantherin B	MTOR
Schisantherin B	NPY5R
Schisantherin B	NTRK1
Schisantherin B	P2RX3
Schisantherin B	PAK4
Schisantherin B	PARP1
Schisantherin B	PDE10A
Schisantherin B	PDE2A
Schisantherin B	PDE4A
Schisantherin B	PDE4B
Schisantherin B	PDE4D
Schisantherin B	PDE5A
Schisantherin B	PDPK1
Schisantherin B	PIK3CA
Schisantherin B	PIM1
Schisantherin B	PIM2
Schisantherin B	PIM3
Schisantherin B	PIM3
Schisantherin B	PRKCA
Schisantherin B	PRKCB
Schisantherin B	PSEN1
Schisantherin B	PSEN2
Schisantherin B	PSMB5
Schisantherin B	REN
Schisantherin B	RET
Schisantherin B	SMO
Schisantherin B	SRC
Schisantherin B	SYK
Schisantherin B	TGFBR1
Schisantherin B	TK1
Schisantherin B	TLR4
Schisantherin B	TNF
Schisantherin B	TRPV1
Schisantherin D	ABCC9
Schisantherin D	ABL1
Schisantherin D	ADA
Schisantherin D	ADAM17
Schisantherin D	ADOR
Schisantherin D	ADOR
Schisantherin D	ALOX5
Schisantherin D	AR
Schisantherin D	AURKA
Schisantherin D	BRAF
Schisantherin D	BRPF1
Schisantherin D	CA12
Schisantherin D	CA9
Schisantherin D	CCKBR
Schisantherin D	CCNB3
Schisantherin D	CCND1
Schisantherin D	CCNE1
Schisantherin D	CCNE2
Schisantherin D	CDK1
Schisantherin D	CDK2
Schisantherin D	CDK2
Schisantherin D	CDK5R1
Schisantherin D	CFD
Schisantherin D	CRHR1
Schisantherin D	CSK
Schisantherin D	CTSD
Schisantherin D	CX3CR1
Schisantherin D	CXCR2
Schisantherin D	DGAT1
Schisantherin D	EGFR
Schisantherin D	ERBB2
Schisantherin D	F2
Schisantherin D	F9
Schisantherin D	FKBP1A
Schisantherin D	FKBP5
Schisantherin D	FYN
Schisantherin D	GCK
Schisantherin D	GPR139
Schisantherin D	GSK3B
Schisantherin D	HCRTR1
Schisantherin D	HMGCR
Schisantherin D	HSD11B1
Schisantherin D	HTR1A
Schisantherin D	HTR2B
Schisantherin D	HTR2C
Schisantherin D	ITK
Schisantherin D	JAK1
Schisantherin D	JAK2
Schisantherin D	JAK3
Schisantherin D	KLK5
Schisantherin D	LIMK2
Schisantherin D	LIPG
Schisantherin D	LRRK2
Schisantherin D	LTB4R
Schisantherin D	MAP2K1
Schisantherin D	MAP3K5
Schisantherin D	MAPK1
Schisantherin D	MERTK
Schisantherin D	MMP1
Schisantherin D	MMP13
Schisantherin D	MMP9
Schisantherin D	MTNR1B
Schisantherin D	MTOR
Schisantherin D	NPY5R
Schisantherin D	NQO1
Schisantherin D	NQO2
Schisantherin D	NTRK1
Schisantherin D	P2RX3
Schisantherin D	P2RX7
Schisantherin D	PARP1
Schisantherin D	PDE10A
Schisantherin D	PDE2A
Schisantherin D	PDE3A
Schisantherin D	PDE4B
Schisantherin D	PDE4D
Schisantherin D	PDE7A
Schisantherin D	PDPK1
Schisantherin D	PER2
Schisantherin D	PIK3CA
Schisantherin D	PRKCB
Schisantherin D	PRKCD
Schisantherin D	PSEN1
Schisantherin D	PSEN2
Schisantherin D	PTGS2
Schisantherin D	REN
Schisantherin D	RET
Schisantherin D	ROCK1
Schisantherin D	ROCK2
Schisantherin D	ROS1
Schisantherin D	RPS6KA2
Schisantherin D	RPS6KA3
Schisantherin D	RPS6KB1
Schisantherin D	SCN9A
Schisantherin D	STAT3
Schisantherin D	SYK
Schisantherin D	TK1
Schisantherin D	TLR7
Schisantherin D	TLR8
Schisantherin D	TYK2
Schisantherin D	YES1
Schisantherin E	ADA
Schisantherin E	ADAM17
Schisantherin E	ADAM9
Schisantherin E	ADAMTS4
Schisantherin E	ADAMTS5
Schisantherin E	AKT1
Schisantherin E	AURKA
Schisantherin E	AURKB
Schisantherin E	BRPF1
Schisantherin E	CASP3
Schisantherin E	CASP7
Schisantherin E	CCNB3
Schisantherin E	CCNE1
Schisantherin E	CCR1
Schisantherin E	CD38
Schisantherin E	CDK1
Schisantherin E	CDK1
Schisantherin E	CDK2
Schisantherin E	CDK2
Schisantherin E	CDK4
Schisantherin E	CDK5R1
Schisantherin E	CDK7
Schisantherin E	CDK9
Schisantherin E	CFD
Schisantherin E	CHEK1
Schisantherin E	CXCR1
Schisantherin E	CXCR2
Schisantherin E	ECE1
Schisantherin E	EDNRA
Schisantherin E	EGFR
Schisantherin E	EIF2AK3
Schisantherin E	ERBB2
Schisantherin E	EZH2
Schisantherin E	F10
Schisantherin E	FKBP1A
Schisantherin E	FKBP5
Schisantherin E	FYN
Schisantherin E	GSK3B
Schisantherin E	HCRTR1
Schisantherin E	HCRTR2
Schisantherin E	HDAC1
Schisantherin E	HDAC6
Schisantherin E	HSP90AA1
Schisantherin E	IGF1R
Schisantherin E	ITK
Schisantherin E	JAK1
Schisantherin E	JAK2
Schisantherin E	JAK3
Schisantherin E	KCNA3
Schisantherin E	KDM1A
Schisantherin E	LRRK2
Schisantherin E	LTB4R
Schisantherin E	MAP2K1
Schisantherin E	MAP3K12
Schisantherin E	MAPK8
Schisantherin E	MDM2
Schisantherin E	MME
Schisantherin E	MMP1
Schisantherin E	MMP13
Schisantherin E	MMP15
Schisantherin E	MMP16
Schisantherin E	MMP7
Schisantherin E	MMP8
Schisantherin E	MMP9
Schisantherin E	MTOR
Schisantherin E	NOS2
Schisantherin E	NPY5R
Schisantherin E	NTRK1
Schisantherin E	OPRK1
Schisantherin E	OPRM1
Schisantherin E	P2RX3
Schisantherin E	PARP1
Schisantherin E	PDE10A
Schisantherin E	PDE2A
Schisantherin E	PDE4B
Schisantherin E	PDE4D
Schisantherin E	PDE6C
Schisantherin E	PDF
Schisantherin E	PDK1
Schisantherin E	PFKFB3
Schisantherin E	PIK3CA
Schisantherin E	PIK3CB
Schisantherin E	PIK3CD
Schisantherin E	PIK3CG
Schisantherin E	PIM1
Schisantherin E	PIM2
Schisantherin E	PIM3
Schisantherin E	PRKCB
Schisantherin E	REN
Schisantherin E	ROS1
Schisantherin E	ROS1
Schisantherin E	RPS6KA3
Schisantherin E	RPS6KB1
Schisantherin E	SAE1
Schisantherin E	SQLE
Schisantherin E	SRC
Schisantherin E	STAT3
Schisantherin E	SYK
Schisantherin E	TNK2
Schisantherin E	WEE1
Schisantherin E	YES1
schisphenthin A	ABCB1
schisphenthin A	ACHE
schisphenthin A	ACP1
schisphenthin A	ADOR
schisphenthin A	ADOR
schisphenthin A	ADOR
schisphenthin A	AGTR1
schisphenthin A	AKR1C1
schisphenthin A	AKR1C2
schisphenthin A	AKR1C3
schisphenthin A	ALOX5
schisphenthin A	ALOX5AP
schisphenthin A	AR
schisphenthin A	ATR
schisphenthin A	AVPR1A
schisphenthin A	AVPR2
schisphenthin A	BACE2
schisphenthin A	BCL2L1
schisphenthin A	BRD2
schisphenthin A	BRD3
schisphenthin A	BRD4
schisphenthin A	CASR
schisphenthin A	CCKBR
schisphenthin A	CCR1
schisphenthin A	CDC25A
schisphenthin A	CDC25B
schisphenthin A	CDC25C
schisphenthin A	CES2
schisphenthin A	CYP17A1
schisphenthin A	CYP19A1
schisphenthin A	CYSLTR1
schisphenthin A	DNTT
schisphenthin A	EDNRB
schisphenthin A	EPAS1
schisphenthin A	ESR1
schisphenthin A	ESR2
schisphenthin A	F2
schisphenthin A	FABP4
schisphenthin A	GCGR
schisphenthin A	GIPR
schisphenthin A	GSK3B
schisphenthin A	GSTM1
schisphenthin A	HMGCR
schisphenthin A	HPGDS
schisphenthin A	HSD11B1
schisphenthin A	HSD11B2
schisphenthin A	HSD17B2
schisphenthin A	IARS
schisphenthin A	IKBKB
schisphenthin A	IL1B
schisphenthin A	ITGAL
schisphenthin A	ITGAV
schisphenthin A	JUN
schisphenthin A	KEAP1
schisphenthin A	MAPK14
schisphenthin A	MC1R
schisphenthin A	MC4R
schisphenthin A	MC5R
schisphenthin A	MDM2
schisphenthin A	MMP1
schisphenthin A	MMP13
schisphenthin A	MMP3
schisphenthin A	MMP7
schisphenthin A	NOS2
schisphenthin A	NR1H4
schisphenthin A	NR3C1
schisphenthin A	NR3C2
schisphenthin A	P2RY12
schisphenthin A	PCSK7
schisphenthin A	PDCD4
schisphenthin A	PDE4D
schisphenthin A	PLA2G2A
schisphenthin A	PLA2G4A
schisphenthin A	PLEC
schisphenthin A	POLA1
schisphenthin A	POLB
schisphenthin A	PPARA
schisphenthin A	PPARD
schisphenthin A	PPARG
schisphenthin A	PREP
schisphenthin A	PRKCA
schisphenthin A	PRKCD
schisphenthin A	PRKCE
schisphenthin A	PTGDR2
schisphenthin A	PTGES
schisphenthin A	PTGS2
schisphenthin A	PTPN1
schisphenthin A	PTPN2
schisphenthin A	S1PR2
schisphenthin A	SAE1
schisphenthin A	SHBG
schisphenthin A	SLC10A2
schisphenthin A	SRD5A2
schisphenthin A	STAT3
schisphenthin A	TBXA2R
schisphenthin A	TBXAS1
schisphenthin A	TERT
schisphenthin A	TNF
schisphenthin A	TTL
schisphenthin A	UBLCP1
Sphenadilactone E	ABCB1
Sphenadilactone E	ABCB11
Sphenadilactone E	ADRA1A
Sphenadilactone E	ADRA1D
Sphenadilactone E	ADRA2A
Sphenadilactone E	ADRA2B
Sphenadilactone E	ADRA2C
Sphenadilactone E	CASP1
Sphenadilactone E	CASP8
Sphenadilactone E	CDK2
Sphenadilactone E	CFD
Sphenadilactone E	CSF1R
Sphenadilactone E	CYP2D6
Sphenadilactone E	DRD1
Sphenadilactone E	DRD2
Sphenadilactone E	DRD3
Sphenadilactone E	FGF1
Sphenadilactone E	GLI1
Sphenadilactone E	GLRA1
Sphenadilactone E	GLRA2
Sphenadilactone E	HTR1B
Sphenadilactone E	HTR2A
Sphenadilactone E	HTR2B
Sphenadilactone E	HTR2C
Sphenadilactone E	HTR6
Sphenadilactone E	JUN
Sphenadilactone E	MMP1
Sphenadilactone E	MMP13
Sphenadilactone E	MMP14
Sphenadilactone E	MMP3
Sphenadilactone E	MMP7
Sphenadilactone E	MMP8
Sphenadilactone E	NTRK1
Sphenadilactone E	OPRK1
Sphenadilactone E	P2RX3
Sphenadilactone E	PGR
Sphenadilactone E	PPM1A
Sphenadilactone E	PRKCA
Sphenadilactone E	PSEN2
Sphenadilactone E	PTAFR
Sphenadilactone E	RASGRP3
Sphenadilactone E	RORC
Sphenadilactone E	VDR
