# Supplementary material for: Anti-asthmatic fraction screening and mechanisms prediction of Schisandrae Sphenantherae Fructus based on a combined approach
Source: Front Pharmacol. 2022 Sep 12;13:902324. doi: 10.3389/fphar.2022.902324 (PMC9511055; doi:10.3389/fphar.2022.902324)
Supplement: Supplementary file 2 [file Table3.xlsx]

## Sheet: Sheet1
Table S3. Asthma-related targets from GEO datasets.
No.	Targets	Up/Down	GEO
1	INSR	Up	GSE64913
2	ACKR3	Up	GSE64913
3	HEG1	Up	GSE64913
4	SLCO4C1	Up	GSE64913
5	SLC13A2	Up	GSE64913
6	SCGB1A1	Up	GSE64913
7	NOTCH2	Up	GSE64913
8	ABCC4	Up	GSE64913
9	PLAG1	Up	GSE64913
10	GRP	Up	GSE64913
11	KLRC3	Up	GSE64913
12	SERPINB11	Up	GSE64913
13	OSBPL6	Up	GSE64913
14	LY75	Up	GSE64913
15	SLC15A2	Up	GSE64913
16	HLA-DOA	Up	GSE64913
17	ADAM28	Up	GSE64913
18	KCNA1	Up	GSE64913
19	CYP2J2	Up	GSE64913
20	LMO4	Up	GSE64913
21	HEY1	Up	GSE64913
22	DOCK10	Up	GSE64913
23	ABCA13	Up	GSE64913
24	MGAT4A	Up	GSE64913
25	KCNMB2	Up	GSE64913
26	WNT5A	Up	GSE64913
27	RGS17	Up	GSE64913
28	SLAMF7	Up	GSE64913
29	CRYM	Up	GSE64913
30	CD74	Up	GSE64913
31	USH1C	Up	GSE64913
32	CTNNAL1	Up	GSE64913
33	AKR1C1	Up	GSE64913
34	PATL2	Up	GSE64913
35	SHISA2	Up	GSE64913
36	VEGFA	Up	GSE64913
37	ST8SIA4	Up	GSE64913
38	ARRDC3	Up	GSE64913
39	CNN3	Up	GSE64913
40	C3	Up	GSE64913
41	PTGFR	Up	GSE64913
42	RIMS1	Up	GSE64913
43	SMARCA1	Up	GSE64913
44	HLA-E	Up	GSE64913
45	PCDH7	Up	GSE64913
46	CCL5	Up	GSE64913
47	SLC12A2	Up	GSE64913
48	DPP4	Up	GSE64913
49	SCGB3A1	Up	GSE64913
50	PEG10	Up	GSE64913
51	CIITA	Up	GSE64913
52	PIP5K1B	Up	GSE64913
53	FCER1A	Up	GSE64913
54	CCDC81	Up	GSE64913
55	HLA-DRB1	Up	GSE64913
56	ADH1C	Up	GSE64913
57	SLC13A3	Up	GSE64913
58	GMCL2	Up	GSE64913
59	HLA-DPA1	Up	GSE64913
60	HLA-DMA	Up	GSE64913
61	P2RY2	Up	GSE64913
62	SCNN1G	Up	GSE64913
63	LYPD6B	Up	GSE64913
64	HNMT	Up	GSE64913
65	SLC7A2	Up	GSE64913
66	PPP1R9A	Up	GSE64913
67	SLC39A10	Up	GSE64913
68	HLA-DMB	Up	GSE64913
69	EPB41L2	Up	GSE64913
70	IRS2	Up	GSE64913
71	TENT5C	Up	GSE64913
72	HLA-DRB5	Up	GSE64913
73	STAT1	Up	GSE64913
74	FREM2	Up	GSE64913
75	SLC2A10	Up	GSE64913
76	HLA-DRA	Up	GSE64913
77	PER3	Up	GSE64913
78	RAB6B	Up	GSE64913
79	RGS1	Up	GSE64913
80	B2M	Up	GSE64913
81	ENPP5	Up	GSE64913
82	VNN3	Up	GSE64913
83	SULF1	Up	GSE64913
84	DTX4	Up	GSE64913
85	ITPR1	Up	GSE64913
86	STEAP2	Up	GSE64913
87	SLC22A4	Up	GSE64913
88	LYN	Up	GSE64913
89	EPAS1	Up	GSE64913
90	GCNT4	Up	GSE64913
91	DUSP4	Up	GSE64913
92	HLA-B	Up	GSE64913
93	GPR171	Up	GSE64913
94	ELF5	Up	GSE64913
95	KCTD12	Up	GSE64913
96	SUSD4	Up	GSE64913
97	NLRC5	Up	GSE64913
98	PDE8B	Up	GSE64913
99	KLRC1	Up	GSE64913
100	PIP	Up	GSE64913
101	GMNN	Up	GSE64913
102	DPY19L3	Up	GSE64913
103	STEAP4	Up	GSE64913
104	HLA-DQA1	Up	GSE64913
105	HLA-DQB2	Up	GSE64913
106	VANGL2	Up	GSE64913
107	SPHKAP	Up	GSE64913
108	C4B	Up	GSE64913
109	FCGBP	Up	GSE64913
110	CYP2A13	Up	GSE64913
111	HLA-C	Up	GSE64913
112	CDON	Up	GSE64913
113	BTN3A1	Up	GSE64913
114	BTN3A2	Up	GSE64913
115	MYH15	Up	GSE64913
116	BTN3A3	Up	GSE64913
117	VNN2	Up	GSE64913
118	MSMB	Up	GSE64913
119	TNFSF10	Up	GSE64913
120	EPB41L3	Up	GSE64913
121	CD8A	Up	GSE64913
122	CAPN13	Up	GSE64913
123	RNF152	Up	GSE64913
124	RASSF10	Up	GSE64913
125	CD3G	Up	GSE64913
126	TSPAN12	Up	GSE64913
127	HLA-F	Up	GSE64913
128	APELA	Up	GSE64913
129	NR1D2	Up	GSE64913
130	IFI27	Up	GSE64913
131	MUC13	Up	GSE64913
132	SLC6A13	Up	GSE64913
133	FTO	Up	GSE64913
134	IL7	Up	GSE64913
135	TGFBR3	Up	GSE64913
136	CP	Up	GSE64913
137	SKAP1	Up	GSE64913
138	APOL6	Up	GSE64913
139	B3GALT5	Up	GSE64913
140	KLK10	Up	GSE64913
141	MUC5B	Up	GSE64913
142	IFI44L	Up	GSE64913
143	TMEM150C	Up	GSE64913
144	AMT	Up	GSE64913
145	COL28A1	Up	GSE64913
146	TGM2	Up	GSE64913
147	HLA-DPB1	Up	GSE64913
148	GGT6	Up	GSE64913
149	TLR5	Up	GSE64913
150	SLC5A1	Up	GSE64913
151	PKD2	Up	GSE64913
152	ZMAT1	Up	GSE64913
153	GSTA3	Up	GSE64913
154	CNTD1	Up	GSE64913
155	CMPK2	Up	GSE64913
156	SLC23A1	Up	GSE64913
157	GABRE	Up	GSE64913
158	PTPRZ1	Up	GSE64913
159	TTC7B	Up	GSE64913
160	PLEKHH1	Up	GSE64913
161	DDX60	Up	GSE64913
162	GSTM4	Up	GSE64913
163	PSMB9	Up	GSE64913
164	PROS1	Up	GSE64913
165	ABCA10	Up	GSE64913
166	EFNB2	Up	GSE64913
167	CES1	Up	GSE64913
168	NEURL3	Up	GSE64913
169	HLA-DQB1	Up	GSE64913
170	TRIM22	Up	GSE64913
171	IL2RB	Up	GSE64913
172	RPRM	Up	GSE64913
173	NRARP	Up	GSE64913
174	CXCL1	Up	GSE64913
175	BPIFA1	Up	GSE64913
176	SLITRK6	Up	GSE64913
177	NELL2	Up	GSE64913
178	CYP51A1	Up	GSE64913
179	FYB2	Up	GSE64913
180	UBD	Up	GSE64913
181	GMNC	Up	GSE64913
182	AADAT	Up	GSE64913
183	SLC4A4	Up	GSE64913
184	ACE2	Up	GSE64913
185	CHL1	Up	GSE64913
186	CH25H	Up	GSE64913
187	VNN1	Up	GSE64913
188	SLC6A16	Up	GSE64913
189	FOXQ1	Up	GSE64913
190	CYP4X1	Up	GSE64913
191	TDRP	Up	GSE64913
192	HSPA2	Up	GSE64913
193	IL33	Up	GSE64913
194	CD3D	Up	GSE64913
195	SERPINB7	Up	GSE64913
196	STEAP1	Up	GSE64913
197	ECRG4	Up	GSE64913
198	TMEM45A	Up	GSE64913
199	CPVL	Up	GSE64913
200	ISL1	Up	GSE64913
201	CCL28	Up	GSE64913
202	SGCE	Up	GSE64913
203	IFI44	Up	GSE64913
204	IFIT1	Up	GSE64913
205	SAA4	Up	GSE64913
206	CXCL2	Up	GSE64913
207	IFI6	Up	GSE64913
208	PNMA8A	Up	GSE64913
209	CXCL3	Up	GSE64913
210	WIF1	Up	GSE64913
211	CXCL6	Up	GSE64913
212	DPYSL2	Up	GSE64913
213	FGFBP1	Down	GSE64913
214	KRT23	Down	GSE64913
215	KRT6A	Down	GSE64913
216	CD109	Down	GSE64913
217	FKBP5	Down	GSE64913
218	MAOA	Down	GSE64913
219	TRIM7	Down	GSE64913
220	MYADM	Down	GSE64913
221	S100A10	Down	GSE64913
222	TM4SF1	Down	GSE64913
223	SERPINB5	Down	GSE64913
224	GALNT1	Down	GSE64913
225	CEACAM5	Down	GSE64913
226	MUC12	Down	GSE64913
227	UCHL3	Down	GSE64913
228	DLG4	Down	GSE64913
229	CD44	Down	GSE64913
230	SERPINB2	Down	GSE64913
231	PHACTR3	Down	GSE64913
232	DPYSL3	Down	GSE64913
233	SAMD15	Down	GSE64913
234	EMP1	Down	GSE64913
235	IDH2	Down	GSE64913
236	SLCO1B3	Down	GSE64913
237	TLCD3A	Down	GSE64913
238	CXCL14	Down	GSE64913
239	PDK4	Down	GSE64913
240	HS6ST2	Down	GSE64913
241	TPM4	Down	GSE64913
242	ERCC1	Down	GSE64913
243	TFCP2L1	Down	GSE64913
244	ADM	Down	GSE64913
245	UBE2T	Down	GSE64913
246	DEFB1	Down	GSE64913
247	DNAJC12	Down	GSE64913
248	MRAP2	Down	GSE64913
249	CTSV	Down	GSE64913
250	CCDC167	Down	GSE64913
251	S100A16	Down	GSE64913
252	PTTG1	Down	GSE64913
253	LRRC8D	Down	GSE64913
254	NOP10	Down	GSE64913
255	CXCR2	Down	GSE64913
256	ACADVL	Down	GSE64913
257	CEL	Down	GSE64913
258	AGR2	Down	GSE64913
259	SFN	Down	GSE64913
260	FHL1	Down	GSE64913
261	KRT18	Down	GSE64913
262	PTPRH	Down	GSE64913
263	CKMT1B	Down	GSE64913
264	TNNI3	Down	GSE64913
265	HK1	Down	GSE64913
266	PRR4	Down	GSE64913
267	HBA1	Down	GSE64913
268	FKBP1B	Down	GSE64913
269	S100A2	Down	GSE64913
270	PXDN	Down	GSE64913
271	SPRR1B	Down	GSE64913
272	PNP	Down	GSE64913
273	PLAAT1	Down	GSE64913
274	RUSC1	Down	GSE64913
275	TUBB6	Down	GSE64913
276	CKAP4	Down	GSE64913
277	BEX5	Down	GSE64913
278	CKS2	Down	GSE64913
279	KLHDC9	Down	GSE64913
280	PLEKHJ1	Down	GSE64913
281	COBL	Down	GSE64913
282	FOSL1	Down	GSE64913
283	SERPINB4	Down	GSE64913
284	EGFL6	Down	GSE64913
285	KRT6B	Down	GSE64913
286	SULT2B1	Down	GSE64913
287	HBB	Down	GSE64913
288	CAVIN2	Down	GSE64913
289	PTGS2	Down	GSE64913
290	TFF3	Down	GSE64913
291	GSN	Down	GSE64913
292	SPAG5	Down	GSE64913
293	HSPB1	Down	GSE64913
294	PRORP	Down	GSE64913
295	AREG	Down	GSE64913
296	FBXL7	Down	GSE64913
297	ZDHHC16	Down	GSE64913
298	CCDC74B	Down	GSE64913
299	LY6G5C	Down	GSE64913
300	AKR1B10	Down	GSE64913
301	ZBTB16	Down	GSE64913
302	IL1R2	Down	GSE64913
303	SELL	Down	GSE64913
304	MACC1	Down	GSE64913
305	CLCA1	Down	GSE64913
306	MICALL1	Down	GSE64913
307	GPRC5A	Down	GSE64913
308	TCN1	Down	GSE64913
309	C17ORF97	Down	GSE64913
310	KCNK6	Down	GSE64913
311	GSTT1	Down	GSE64913
312	CSTA	Down	GSE64913
313	RPL22L1	Down	GSE64913
314	AADAC	Down	GSE64913
315	SF3B5	Down	GSE64913
316	CSF2RB	Down	GSE64913
317	VARS2	Down	GSE64913
318	AHNAK2	Down	GSE64913
319	TXNDC8	Down	GSE64913
320	LMTK3	Down	GSE64913
321	ASB16	Down	GSE64913
322	MXD1	Down	GSE64913
323	NFKBIA	Down	GSE64913
324	SPTSSA	Down	GSE64913
325	EFHD2	Down	GSE64913
326	GADD45B	Down	GSE64913
327	C1ORF74	Down	GSE64913
328	JOSD2	Down	GSE64913
329	S100A8	Down	GSE64913
330	POSTN	Down	GSE64913
331	PNKP	Down	GSE64913
332	VCAN	Down	GSE64913
333	ANLN	Down	GSE64913
334	IL1RN	Down	GSE64913
335	GPATCH1	Down	GSE64913
336	IGFBP3	Down	GSE64913
337	FCGR3B	Down	GSE64913
338	CBR3	Down	GSE64913
339	CDC20B	Down	GSE64913
340	LDLRAD3	Down	GSE64913
341	DHX35	Down	GSE64913
342	GMPR	Down	GSE64913
343	S100A12	Down	GSE64913
344	UTP20	Down	GSE64913
345	PHEX	Down	GSE64913
346	PRR15L	Down	GSE64913
347	PLK4	Down	GSE64913
348	KRT8	Down	GSE64913
349	KRT13	Down	GSE64913
350	UPK1B	Down	GSE64913
351	ITGAM	Down	GSE64913
352	CCNA1	Down	GSE64913
353	DEFA1	Down	GSE64913
354	DGKA	Down	GSE64913
355	HCAR3	Down	GSE64913
356	ANXA1	Down	GSE64913
357	FAM83D	Down	GSE64913
358	LGALSL	Down	GSE64913
359	KRT24	Down	GSE64913
360	SGK1	Down	GSE64913
361	DIAPH2	Down	GSE64913
362	MUC3A	Down	GSE64913
363	JUN	Down	GSE64913
364	HSPA6	Down	GSE64913
365	MUC6	Down	GSE64913
366	MNDA	Down	GSE64913
367	FOSB	Down	GSE64913
368	S100A4	Down	GSE64913
369	PROK2	Down	GSE64913
370	HBD	Down	GSE64913
371	PARM1	Down	GSE64913
372	PLA2G4A	Down	GSE64913
373	EGR3	Down	GSE64913
374	ZGPAT	Down	GSE64913
375	IFITM2	Down	GSE64913
376	ANKRD36C	Down	GSE64913
377	ZFP36	Down	GSE64913
378	MX2	Down	GSE64913
379	PCDHAC1	Down	GSE64913
380	ZWINT	Down	GSE64913
381	SCO2	Down	GSE64913
382	KCNE3	Down	GSE64913
383	TIMP1	Down	GSE64913
384	NEK2	Down	GSE64913
385	FETUB	Down	GSE64913
386	S100P	Down	GSE64913
387	CCL3	Down	GSE64913
388	LY96	Down	GSE64913
389	CAV1	Down	GSE64913
390	RGS2	Down	GSE64913
391	CST1	Down	GSE64913
392	ZNF57	Down	GSE64913
393	CAPN14	Down	GSE64913
394	C15ORF48	Down	GSE64913
395	SLC25A25	Down	GSE64913
396	KLF4	Down	GSE64913
397	FHL2	Down	GSE64913
398	EGR2	Down	GSE64913
399	S100A9	Down	GSE64913
400	ATF3	Down	GSE64913
401	BEST4	Down	GSE64913
402	C16ORF54	Down	GSE64913
403	RNF39	Down	GSE64913
404	SOX9	Down	GSE64913
405	CCN1	Down	GSE64913
406	SPRR3	Down	GSE64913
407	CCL26	Down	GSE64913
408	MCEMP1	Down	GSE64913
409	PMAIP1	Down	GSE64913
410	GCNT3	Down	GSE64913
411	NR4A3	Down	GSE64913
412	CST4	Down	GSE64913
413	HPGDS	Down	GSE64913
414	PLAUR	Up	GSE67472
415	THBS3	Up	GSE67472
416	SPARC	Up	GSE67472
417	CTSL	Up	GSE67472
418	TIMP2	Up	GSE67472
419	SERPINB2	Down	GSE67472
420	CEACAM5	Down	GSE67472
421	MMP1	Down	GSE67472
422	TIMP1	Down	GSE67472
423	MMP10	Down	GSE67472
424	CDH1	Up	GSE27876
425	ITGA10	Up	GSE27876
426	MICA	Up	GSE27876
427	CTNNB1	Up	GSE27876
428	ITGA4	Up	GSE27876
429	MMP20	Up	GSE27876
430	SERPINB5	Up	GSE27876
431	ITGB2	Up	GSE27876
432	MMP12	Up	GSE27876
433	ITGA9	Down	GSE27876
434	MMP10	Down	GSE27876
435	SPP1	Down	GSE27876
436	CTSG	Down	GSE27876
437	OGA	Up	GSE104468
438	ITGB5	Up	GSE104468
439	CTSL	Up	GSE104468
440	CTNNAL1	Up	GSE104468
441	THBS3	Up	GSE104468
442	LAMC1	Up	GSE104468
443	ITGAV	Up	GSE104468
444	CTSG	Down	GSE104468
445	SERPINB2	Down	GSE104468
446	MMP26	Down	GSE104468
447	SELE	Down	GSE104468
448	THBS2	Down	GSE104468
449	MMP13	Down	GSE104468
450	VCAM1	Down	GSE104468
