# Supplementary material for: Anti-asthmatic fraction screening and mechanisms prediction of Schisandrae Sphenantherae Fructus based on a combined approach
Source: Front Pharmacol. 2022 Sep 12;13:902324. doi: 10.3389/fphar.2022.902324 (PMC9511055; doi:10.3389/fphar.2022.902324)
Supplement: Supplementary file 4 [file Table4.xlsx]

## Sheet: Sheet1
Table S4. Targets associated with asthma.
Targets	Database
5-LOX	Therapeutic Target Database
ACE	Therapeutic Target Database
ACKR3	Therapeutic Target Database
ADORA1	Therapeutic Target Database
ADORA2B	Therapeutic Target Database
ADOR	Therapeutic Target Database
ADRB1	Therapeutic Target Database
ADRB2	Therapeutic Target Database
ADRB3	Therapeutic Target Database
ALOX5	Therapeutic Target Database
ANGPT1	Therapeutic Target Database
ANGPT2	Therapeutic Target Database
AOC3	Therapeutic Target Database
ATIII	Therapeutic Target Database
ATP2A2	Therapeutic Target Database
BDKRB2	Therapeutic Target Database
BKbeta4	Therapeutic Target Database
CA-IV	Therapeutic Target Database
CALC	Therapeutic Target Database
CAMP	Therapeutic Target Database
CBR1	Therapeutic Target Database
CCL2	Therapeutic Target Database
CCR3	Therapeutic Target Database
CCR3 mRNA	Therapeutic Target Database
CCR4	Therapeutic Target Database
CFB	Therapeutic Target Database
CHR	Therapeutic Target Database
CHRM	Therapeutic Target Database
CHRM2	Therapeutic Target Database
CHRM3	Therapeutic Target Database
CHRM4	Therapeutic Target Database
CHRM5	Therapeutic Target Database
CHRNA7	Therapeutic Target Database
COX	Therapeutic Target Database
COX-2	Therapeutic Target Database
CSF2	Therapeutic Target Database
CSF2RB	Therapeutic Target Database
CTSB	Therapeutic Target Database
CTSK	Therapeutic Target Database
CTSL	Therapeutic Target Database
CTSS	Therapeutic Target Database
CXCR2	Therapeutic Target Database
CYP26A1	Therapeutic Target Database
CYSLTR1	Therapeutic Target Database
CYSLTR2	Therapeutic Target Database
D2R	Therapeutic Target Database
ELR accum	Therapeutic Target Database
ESRRA	Therapeutic Target Database
F2	Therapeutic Target Database
FCERG	Therapeutic Target Database
FLAP	Therapeutic Target Database
GIVA cPLA2	Therapeutic Target Database
GR	Therapeutic Target Database
GS	Therapeutic Target Database
H1R	Therapeutic Target Database
H4R	Therapeutic Target Database
His rele	Therapeutic Target Database
His/p-LT rele	Therapeutic Target Database
HR	Therapeutic Target Database
HSP20	Therapeutic Target Database
HSP90	Therapeutic Target Database
HSP90A	Therapeutic Target Database
IgE	Therapeutic Target Database
IL-1 synth/rele	Therapeutic Target Database
IL13	Therapeutic Target Database
IL13RA2	Therapeutic Target Database
IL17	Therapeutic Target Database
IL17R	Therapeutic Target Database
IL23	Therapeutic Target Database
IL33	Therapeutic Target Database
IL4	Therapeutic Target Database
IL4R	Therapeutic Target Database
IL5	Therapeutic Target Database
IL5RA	Therapeutic Target Database
IL9	Therapeutic Target Database
IsoM	Therapeutic Target Database
ITGA4	Therapeutic Target Database
ITGA4/B1	Therapeutic Target Database
ITGA5	Therapeutic Target Database
JAK-1	Therapeutic Target Database
JAK-2	Therapeutic Target Database
JAK-3	Therapeutic Target Database
KC	Therapeutic Target Database
KCNMA1	Therapeutic Target Database
L-CaC	Therapeutic Target Database
LT synth	Therapeutic Target Database
LTB4R	Therapeutic Target Database
LTB4R2	Therapeutic Target Database
LTR	Therapeutic Target Database
M1 IgE	Therapeutic Target Database
MAP3K9	Therapeutic Target Database
MC4R	Therapeutic Target Database
MCL1	Therapeutic Target Database
MME	Therapeutic Target Database
MMP-12	Therapeutic Target Database
MOP	Therapeutic Target Database
MPIP1	Therapeutic Target Database
MycB mmpL3	Therapeutic Target Database
nAChR	Therapeutic Target Database
NFKB	Therapeutic Target Database
NOS2	Therapeutic Target Database
NR3C1	Therapeutic Target Database
OPR	Therapeutic Target Database
OX40	Therapeutic Target Database
p38	Therapeutic Target Database
PDE	Therapeutic Target Database
PDE3	Therapeutic Target Database
PDE3A	Therapeutic Target Database
PDE4	Therapeutic Target Database
PDE4A	Therapeutic Target Database
PDE4B	Therapeutic Target Database
PDE4D	Therapeutic Target Database
PDE5A	Therapeutic Target Database
PK	Therapeutic Target Database
PLA2G1B	Therapeutic Target Database
PRSS1	Therapeutic Target Database
PTAFR	Therapeutic Target Database
PTGDR	Therapeutic Target Database
PTGDR2	Therapeutic Target Database
PTGER3	Therapeutic Target Database
PTGER4	Therapeutic Target Database
PTGIR	Therapeutic Target Database
PTK	Therapeutic Target Database
ROCK	Therapeutic Target Database
ROS	Therapeutic Target Database
SCN10A	Therapeutic Target Database
SCN9A	Therapeutic Target Database
SEL	Therapeutic Target Database
SELE	Therapeutic Target Database
SELL	Therapeutic Target Database
SELP	Therapeutic Target Database
SERPINE1	Therapeutic Target Database
SYK	Therapeutic Target Database
TACR1	Therapeutic Target Database
TACR2	Therapeutic Target Database
TACR3	Therapeutic Target Database
TBXA2R	Therapeutic Target Database
TBXAS1	Therapeutic Target Database
TLR7	Therapeutic Target Database
TLR9	Therapeutic Target Database
TNF	Therapeutic Target Database
TNFR	Therapeutic Target Database
TOP2	Therapeutic Target Database
TRPV1	Therapeutic Target Database
Tryptase	Therapeutic Target Database
TSLP	Therapeutic Target Database
TYK2	Therapeutic Target Database
UTS2R	Therapeutic Target Database
VIPR	Therapeutic Target Database
ASRT4	OMIM
CHI3L1	OMIM
ASRT3	OMIM
HNMT	OMIM
MUC7	OMIM
IGES	OMIM
IL13	OMIM
SCGB3A2	OMIM
ADRB2	OMIM
HLA-G	OMIM
TNF	OMIM
PLA2G7	OMIM
NPSR1	OMIM
ASRT8	OMIM
ALOX5	OMIM
IRAK3	OMIM
PTGDR	OMIM
PTGER2	OMIM
CCL11	OMIM
TBX21	OMIM
ASRT6	OMIM
NPSR1	DRUGBANK
CYSLTR1	DRUGBANK
MYLK	DRUGBANK
PRKCA	DRUGBANK
PRKCB	DRUGBANK
PRKCD	DRUGBANK
PRKCE	DRUGBANK
PRKCG	DRUGBANK
PRKCI	DRUGBANK
PRKCQ	DRUGBANK
PRKCZ	DRUGBANK
IL13	GeneCards
NPSR1	GeneCards
IL4R	GeneCards
ADRB2	GeneCards
CCL11	GeneCards
TNF	GeneCards
ALOX5	GeneCards
MS4A2	GeneCards
TBX21	GeneCards
RNASE3	GeneCards
IL5	GeneCards
CHI3L1	GeneCards
FLG	GeneCards
IGHE	GeneCards
PLA2G7	GeneCards
IL4	GeneCards
IRAK3	GeneCards
PTGDR	GeneCards
TGFB1	GeneCards
IGES	GeneCards
PTGER2	GeneCards
MUC7	GeneCards
HNMT	GeneCards
CFTR	GeneCards
SPINK5	GeneCards
NOD2	GeneCards
SCGB3A2	GeneCards
IL12B	GeneCards
HLA-G	GeneCards
IL10	GeneCards
ADA	GeneCards
FCGR2A	GeneCards
CXCL8	GeneCards
CASP8	GeneCards
COMT	GeneCards
ADAM33	GeneCards
MBL2	GeneCards
IFNG	GeneCards
CYSLTR1	GeneCards
CCL5	GeneCards
STAT1	GeneCards
ASRT4	GeneCards
SCGB1A1	GeneCards
IL9	GeneCards
ASRT3	GeneCards
ASRT6	GeneCards
MIR155	GeneCards
IL3	GeneCards
TSLP	GeneCards
ORMDL3	GeneCards
ASRT8	GeneCards
CD14	GeneCards
BRCA2	GeneCards
IL6	GeneCards
IL17A	GeneCards
EPX	GeneCards
MIR126	GeneCards
HAVCR1	GeneCards
MIR152	GeneCards
IL18	GeneCards
STAT6	GeneCards
TLR4	GeneCards
ICAM1	GeneCards
LTC4S	GeneCards
MIR148B	GeneCards
MIR148A	GeneCards
NR3C1	GeneCards
CHIA	GeneCards
GSTP1	GeneCards
IL2	GeneCards
IL1B	GeneCards
IL33	GeneCards
TLR2	GeneCards
CSF2	GeneCards
HRH1	GeneCards
MMP9	GeneCards
PHF11	GeneCards
GATA3	GeneCards
CTLA4	GeneCards
MPO	GeneCards
VCAM1	GeneCards
CCL3	GeneCards
MYLK	GeneCards
HLA-DRB1	GeneCards
CYSLTR2	GeneCards
GSTM1	GeneCards
DPP10	GeneCards
HLA-DQB1	GeneCards
CCL24	GeneCards
CCL17	GeneCards
CCL26	GeneCards
CCL2	GeneCards
CCR3	GeneCards
IL2RA	GeneCards
IL1RL1	GeneCards
IL16	GeneCards
ITGAM	GeneCards
TAC1	GeneCards
PDE4A	GeneCards
CD69	GeneCards
IL1R1	GeneCards
IL1RN	GeneCards
NPSR1-AS1	GeneCards
ALOX5AP	GeneCards
TLR6	GeneCards
LEP	GeneCards
GSDMB	GeneCards
KITLG	GeneCards
CD40LG	GeneCards
CAT	GeneCards
BDNF	GeneCards
EDN1	GeneCards
PTGDR2	GeneCards
IL1A	GeneCards
ALOX15	GeneCards
KNG1	GeneCards
HLA-DPB1	GeneCards
MUC5AC	GeneCards
NOS2	GeneCards
FCER1A	GeneCards
ITK	GeneCards
TBXA2R	GeneCards
VDR	GeneCards
SELP	GeneCards
CCL22	GeneCards
FOXP3	GeneCards
HLA-DQA1	GeneCards
ELANE	GeneCards
FCER2	GeneCards
CXCR3	GeneCards
CXCL10	GeneCards
TLR9	GeneCards
SELE	GeneCards
VIP	GeneCards
IL18R1	GeneCards
ITGB2	GeneCards
IL17F	GeneCards
SELL	GeneCards
POSTN	GeneCards
TLR10	GeneCards
NLRP3	GeneCards
CSF1	GeneCards
IL5RA	GeneCards
NOS1	GeneCards
BGLAP	GeneCards
IRF1	GeneCards
LTA4H	GeneCards
PRG2	GeneCards
CSF3	GeneCards
PF4	GeneCards
TIMP1	GeneCards
CCL7	GeneCards
CDHR3	GeneCards
TPT1	GeneCards
GLCCI1	GeneCards
DENND1B	GeneCards
NOD1	GeneCards
SOD2	GeneCards
ADIPOQ	GeneCards
IL9R	GeneCards
JUN	GeneCards
TLR1	GeneCards
BMP6	GeneCards
CXCL1	GeneCards
CALCA	GeneCards
NPY	GeneCards
ADAM8	GeneCards
CCR4	GeneCards
MMP2	GeneCards
PPBP	GeneCards
SFTPD	GeneCards
NGF	GeneCards
HLA-DRA	GeneCards
NPPA	GeneCards
TRPV1	GeneCards
F2RL1	GeneCards
FKBP5	GeneCards
TLR3	GeneCards
FAS	GeneCards
ARG1	GeneCards
MMP1	GeneCards
IL6R	GeneCards
CD40	GeneCards
PTGS1	GeneCards
CD79A	GeneCards
CREB1	GeneCards
RASGRP4	GeneCards
CCL13	GeneCards
POMC	GeneCards
TPSAB1	GeneCards
CD4	GeneCards
IL31	GeneCards
HLA-DPA1	GeneCards
CCR6	GeneCards
TACR1	GeneCards
CD28	GeneCards
HLA-DQA2	GeneCards
SYK	GeneCards
CHRM3	GeneCards
CD86	GeneCards
MMP12	GeneCards
ARG2	GeneCards
HDAC2	GeneCards
IL11	GeneCards
CHIT1	GeneCards
CPA3	GeneCards
CMA1	GeneCards
CRHR1	GeneCards
IL13RA1	GeneCards
PLAU	GeneCards
GSR	GeneCards
CXCL12	GeneCards
HAVCR2	GeneCards
SLC6A4	GeneCards
PPARG	GeneCards
FASLG	GeneCards
CP	GeneCards
CRH	GeneCards
IL13RA2	GeneCards
CXCR1	GeneCards
MAPK3	GeneCards
CX3CR1	GeneCards
ITGA4	GeneCards
ITGAL	GeneCards
F2R	GeneCards
G6PD	GeneCards
CYP3A4	GeneCards
AREG	GeneCards
CXCR4	GeneCards
TACR2	GeneCards
CD44	GeneCards
FGFBP2	GeneCards
FCER1G	GeneCards
C5AR1	GeneCards
ADCY10	GeneCards
PLA2G2A	GeneCards
CXCL5	GeneCards
RAPGEF3	GeneCards
CCL4	GeneCards
IL7	GeneCards
CDSN	GeneCards
PIK3CG	GeneCards
IL12RB2	GeneCards
ABCB1	GeneCards
COL26A1	GeneCards
ADCY9	GeneCards
CHKB	GeneCards
HLA-DOA	GeneCards
ABCC1	GeneCards
ADRA1B	GeneCards
CXCL9	GeneCards
SOCS1	GeneCards
PDE4D	GeneCards
CD80	GeneCards
SERPINA1	GeneCards
ICOSLG	GeneCards
VTN	GeneCards
JAK2	GeneCards
CCR7	GeneCards
CCR8	GeneCards
PLA2G4A	GeneCards
MME	GeneCards
CLCA1	GeneCards
HP	GeneCards
AKR1B1	GeneCards
TNFRSF10A	GeneCards
ADORA2B	GeneCards
RNASE2	GeneCards
LTB4R	GeneCards
TNFSF10	GeneCards
MAPK14	GeneCards
ADM	GeneCards
CXCR2	GeneCards
TF	GeneCards
GHRL	GeneCards
C3AR1	GeneCards
AGTR1	GeneCards
GAL	GeneCards
ACP1	GeneCards
STAT5A	GeneCards
OPRM1	GeneCards
ADAMTSL1	GeneCards
GZMB	GeneCards
ADORA2A	GeneCards
F3	GeneCards
THPO	GeneCards
SP1	GeneCards
IGFBP3	GeneCards
LPO	GeneCards
P2RY12	GeneCards
F2	GeneCards
ITGA2	GeneCards
F2RL3	GeneCards
INS	GeneCards
FGA	GeneCards
ADRB1	GeneCards
SERPINA3	GeneCards
CYP2C9	GeneCards
MMRN1	GeneCards
SST	GeneCards
LAT	GeneCards
ADORA1	GeneCards
GNRH1	GeneCards
HRH2	GeneCards
RYR2	GeneCards
PITX2	GeneCards
GRK5	GeneCards
ADCYAP1	GeneCards
SLC22A2	GeneCards
CTSG	GeneCards
CCL1	GeneCards
EIF4E	GeneCards
TNFRSF4	GeneCards
KLK3	GeneCards
SLC22A3	GeneCards
MB	GeneCards
HBG2	GeneCards
SERPINA6	GeneCards
ADRB3	GeneCards
CYP3A5	GeneCards
EPRS1	GeneCards
GAPDH	GeneCards
SDHB	GeneCards
ADORA3	GeneCards
PVT1	GeneCards
DDX41	GeneCards
BCL11B	GeneCards
LTA	GeneCards
ACE	GeneCards
SHH	GeneCards
ALB	GeneCards
VEGFA	GeneCards
FGFR1	GeneCards
NEK9	GeneCards
COL5A2	GeneCards
NKX2-1	GeneCards
PTGS2	GeneCards
PLCG2	GeneCards
CARD11	GeneCards
DOCK8	GeneCards
BBS1	GeneCards
PDGFRA	GeneCards
COL5A1	GeneCards
SMAD3	GeneCards
STAT3	GeneCards
KIT	GeneCards
COL1A1	GeneCards
IL2RB	GeneCards
ATOD3	GeneCards
CRP	GeneCards
TGIF1	GeneCards
CPN1	GeneCards
GSTT1	GeneCards
LIFR	GeneCards
GRHL2	GeneCards
TLR7	GeneCards
FGF8	GeneCards
ELOVL4	GeneCards
PEX5	GeneCards
GP1BB	GeneCards
NODAL	GeneCards
RPGR	GeneCards
GTF2H5	GeneCards
ALMS1	GeneCards
TRAIP	GeneCards
CCDC151	GeneCards
CARMIL2	GeneCards
CCR5	GeneCards
GP1BA	GeneCards
IL25	GeneCards
HMGB1	GeneCards
MUC5B	GeneCards
TNFSF4	GeneCards
TGFB2	GeneCards
SOCS3	GeneCards
HLA-B	GeneCards
IL15	GeneCards
TLR5	GeneCards
SOD1	GeneCards
TGFBR1	GeneCards
ATOD5	GeneCards
ATOD6	GeneCards
ATOD1	GeneCards
GLI2	GeneCards
GAS1	GeneCards
JMJD1C	GeneCards
ARMC4	GeneCards
SPAG1	GeneCards
CCDC103	GeneCards
NFKB2	GeneCards
DNAH8	GeneCards
LIG4	GeneCards
DNAH5	GeneCards
ATOD7	GeneCards
ATOD8	GeneCards
ATOD9	GeneCards
CAMP	GeneCards
MIR22	GeneCards
CRLF2	GeneCards
MTOR	GeneCards
PEPD	GeneCards
TNFRSF8	GeneCards
ENPP3	GeneCards
NPS	GeneCards
PTCH1	GeneCards
IDS	GeneCards
ERCC2	GeneCards
TALDO1	GeneCards
GP9	GeneCards
DLL1	GeneCards
CDON	GeneCards
SCN4A	GeneCards
SEC24C	GeneCards
SDHD	GeneCards
TBX1	GeneCards
SUFU	GeneCards
STK36	GeneCards
HIRA	GeneCards
RREB1	GeneCards
PGM3	GeneCards
NSUN2	GeneCards
TDGF1	GeneCards
SIK3	GeneCards
DNAL1	GeneCards
DNAI1	GeneCards
OFD1	GeneCards
FOXH1	GeneCards
CCNO	GeneCards
ZIC2	GeneCards
SIX3	GeneCards
COX4I2	GeneCards
DNAH11	GeneCards
LRBA	GeneCards
NME8	GeneCards
DNAI2	GeneCards
RSPH1	GeneCards
GAS8	GeneCards
ZMYND10	GeneCards
HYDIN	GeneCards
DISP1	GeneCards
RSPH4A	GeneCards
RSPH9	GeneCards
ARVCF	GeneCards
DNAAF2	GeneCards
DNAH1	GeneCards
CCDC28B	GeneCards
CCDC40	GeneCards
LRRC6	GeneCards
DNAAF1	GeneCards
RSPH3	GeneCards
CCDC114	GeneCards
CCDC65	GeneCards
DNAAF3	GeneCards
DNAAF5	GeneCards
DNAJB13	GeneCards
CCDC39	GeneCards
LRRC56	GeneCards
UFD1	GeneCards
GAS2L2	GeneCards
TTC25	GeneCards
DRC1	GeneCards
DNAAF4	GeneCards
CFAP298	GeneCards
MCIDAS	GeneCards
CFAP300	GeneCards
DNAAF6	GeneCards
IL12RB1	GeneCards
CCL18	GeneCards
EGF	GeneCards
MBP	GeneCards
TGFBR2	GeneCards
LBR	GeneCards
S100A8	GeneCards
SFTPA1	GeneCards
MIR21	GeneCards
TLR8	GeneCards
LYN	GeneCards
CX3CL1	GeneCards
CCL20	GeneCards
SERPINE1	GeneCards
IL21R	GeneCards
FCGR3A	GeneCards
PDCD1	GeneCards
DPP4	GeneCards
CSN1S1	GeneCards
CLEC7A	GeneCards
CD8A	GeneCards
IFNA1	GeneCards
TNFRSF18	GeneCards
HMOX1	GeneCards
IFNB1	GeneCards
NEU1	GeneCards
KRT14	GeneCards
THBD	GeneCards
PRTN3	GeneCards
CD63	GeneCards
CREBBP	GeneCards
LGALS3	GeneCards
MIF	GeneCards
ITGAX	GeneCards
MMP3	GeneCards
FOXJ1	GeneCards
LRP1	GeneCards
MIR142	GeneCards
MAPK1	GeneCards
KIF3A	GeneCards
NOS3	GeneCards
IVL	GeneCards
FBN1	GeneCards
IFITM3	GeneCards
CLEC1A	GeneCards
NTF3	GeneCards
IL17D	GeneCards
IDO1	GeneCards
HRH4	GeneCards
MYD88	GeneCards
ELN	GeneCards
CHRM2	GeneCards
NAT2	GeneCards
LORICRIN	GeneCards
FLG-AS1	GeneCards
CCL27	GeneCards
FMR1	GeneCards
IL6ST	GeneCards
H2AC18	GeneCards
S100A9	GeneCards
PIK3C2A	GeneCards
SFTPA2	GeneCards
NGFR	GeneCards
PAFAH1B1	GeneCards
TNXB	GeneCards
IFNA2	GeneCards
SLPI	GeneCards
HTR2A	GeneCards
PI3	GeneCards
CTNNA3	GeneCards
EPHX1	GeneCards
PTPRC	GeneCards
KLK7	GeneCards
CASP1	GeneCards
PTX3	GeneCards
HDC	GeneCards
HSP90AA1	GeneCards
ITGAE	GeneCards
CA2	GeneCards
MAVS	GeneCards
CHUK	GeneCards
CSTA	GeneCards
ITGB3	GeneCards
IFIH1	GeneCards
NTF4	GeneCards
ANXA5	GeneCards
MMP8	GeneCards
NTS	GeneCards
TNFSF13B	GeneCards
FCGR1A	GeneCards
CD209	GeneCards
MIR146A	GeneCards
LTF	GeneCards
DRD2	GeneCards
RPS27A	GeneCards
MIR221	GeneCards
IL10RA	GeneCards
COL1A2	GeneCards
GSDMA	GeneCards
IRF4	GeneCards
IRF3	GeneCards
RAD50	GeneCards
DEFB1	GeneCards
CHAT	GeneCards
FLNC	GeneCards
TGM3	GeneCards
BBS10	GeneCards
WDR19	GeneCards
TMEM67	GeneCards
USB1	GeneCards
GER	GeneCards
DEL18Q	GeneCards
EGFR	GeneCards
CYP2C19	GeneCards
PMCH	GeneCards
TNFRSF1A	GeneCards
IL12A	GeneCards
CCND1	GeneCards
HLA-A	GeneCards
INSR	GSE64913
ACKR3	GSE64913
HEG1	GSE64913
SLCO4C1	GSE64913
SLC13A2	GSE64913
SCGB1A1	GSE64913
NOTCH2	GSE64913
ABCC4	GSE64913
PLAG1	GSE64913
GRP	GSE64913
KLRC3	GSE64913
SERPINB11	GSE64913
OSBPL6	GSE64913
LY75	GSE64913
SLC15A2	GSE64913
HLA-DOA	GSE64913
ADAM28	GSE64913
KCNA1	GSE64913
CYP2J2	GSE64913
LMO4	GSE64913
HEY1	GSE64913
DOCK10	GSE64913
ABCA13	GSE64913
MGAT4A	GSE64913
KCNMB2	GSE64913
WNT5A	GSE64913
RGS17	GSE64913
SLAMF7	GSE64913
CRYM	GSE64913
CD74	GSE64913
USH1C	GSE64913
CTNNAL1	GSE64913
AKR1C1	GSE64913
PATL2	GSE64913
SHISA2	GSE64913
VEGFA	GSE64913
ST8SIA4	GSE64913
ARRDC3	GSE64913
CNN3	GSE64913
C3	GSE64913
PTGFR	GSE64913
RIMS1	GSE64913
SMARCA1	GSE64913
HLA-E	GSE64913
PCDH7	GSE64913
CCL5	GSE64913
SLC12A2	GSE64913
DPP4	GSE64913
SCGB3A1	GSE64913
PEG10	GSE64913
CIITA	GSE64913
PIP5K1B	GSE64913
FCER1A	GSE64913
CCDC81	GSE64913
HLA-DRB1	GSE64913
ADH1C	GSE64913
SLC13A3	GSE64913
GMCL2	GSE64913
HLA-DPA1	GSE64913
HLA-DMA	GSE64913
P2RY2	GSE64913
SCNN1G	GSE64913
LYPD6B	GSE64913
HNMT	GSE64913
SLC7A2	GSE64913
PPP1R9A	GSE64913
SLC39A10	GSE64913
HLA-DMB	GSE64913
EPB41L2	GSE64913
IRS2	GSE64913
TENT5C	GSE64913
HLA-DRB5	GSE64913
STAT1	GSE64913
FREM2	GSE64913
SLC2A10	GSE64913
HLA-DRA	GSE64913
PER3	GSE64913
RAB6B	GSE64913
RGS1	GSE64913
B2M	GSE64913
ENPP5	GSE64913
VNN3	GSE64913
SULF1	GSE64913
DTX4	GSE64913
ITPR1	GSE64913
STEAP2	GSE64913
SLC22A4	GSE64913
LYN	GSE64913
EPAS1	GSE64913
GCNT4	GSE64913
DUSP4	GSE64913
HLA-B	GSE64913
GPR171	GSE64913
ELF5	GSE64913
KCTD12	GSE64913
SUSD4	GSE64913
NLRC5	GSE64913
PDE8B	GSE64913
KLRC1	GSE64913
PIP	GSE64913
GMNN	GSE64913
DPY19L3	GSE64913
STEAP4	GSE64913
HLA-DQA1	GSE64913
HLA-DQB2	GSE64913
VANGL2	GSE64913
SPHKAP	GSE64913
C4B	GSE64913
FCGBP	GSE64913
CYP2A13	GSE64913
HLA-C	GSE64913
CDON	GSE64913
BTN3A1	GSE64913
BTN3A2	GSE64913
MYH15	GSE64913
BTN3A3	GSE64913
VNN2	GSE64913
MSMB	GSE64913
TNFSF10	GSE64913
EPB41L3	GSE64913
CD8A	GSE64913
CAPN13	GSE64913
RNF152	GSE64913
RASSF10	GSE64913
CD3G	GSE64913
TSPAN12	GSE64913
HLA-F	GSE64913
APELA	GSE64913
NR1D2	GSE64913
IFI27	GSE64913
MUC13	GSE64913
SLC6A13	GSE64913
FTO	GSE64913
IL7	GSE64913
TGFBR3	GSE64913
CP	GSE64913
SKAP1	GSE64913
APOL6	GSE64913
B3GALT5	GSE64913
KLK10	GSE64913
MUC5B	GSE64913
IFI44L	GSE64913
TMEM150C	GSE64913
AMT	GSE64913
COL28A1	GSE64913
TGM2	GSE64913
HLA-DPB1	GSE64913
GGT6	GSE64913
TLR5	GSE64913
SLC5A1	GSE64913
PKD2	GSE64913
ZMAT1	GSE64913
GSTA3	GSE64913
CNTD1	GSE64913
CMPK2	GSE64913
SLC23A1	GSE64913
GABRE	GSE64913
PTPRZ1	GSE64913
TTC7B	GSE64913
PLEKHH1	GSE64913
DDX60	GSE64913
GSTM4	GSE64913
PSMB9	GSE64913
PROS1	GSE64913
ABCA10	GSE64913
EFNB2	GSE64913
CES1	GSE64913
NEURL3	GSE64913
HLA-DQB1	GSE64913
TRIM22	GSE64913
IL2RB	GSE64913
RPRM	GSE64913
NRARP	GSE64913
CXCL1	GSE64913
BPIFA1	GSE64913
SLITRK6	GSE64913
NELL2	GSE64913
CYP51A1	GSE64913
FYB2	GSE64913
UBD	GSE64913
GMNC	GSE64913
AADAT	GSE64913
SLC4A4	GSE64913
ACE2	GSE64913
CHL1	GSE64913
CH25H	GSE64913
VNN1	GSE64913
SLC6A16	GSE64913
FOXQ1	GSE64913
CYP4X1	GSE64913
TDRP	GSE64913
HSPA2	GSE64913
IL33	GSE64913
CD3D	GSE64913
SERPINB7	GSE64913
STEAP1	GSE64913
ECRG4	GSE64913
TMEM45A	GSE64913
CPVL	GSE64913
ISL1	GSE64913
CCL28	GSE64913
SGCE	GSE64913
IFI44	GSE64913
IFIT1	GSE64913
SAA4	GSE64913
CXCL2	GSE64913
IFI6	GSE64913
PNMA8A	GSE64913
CXCL3	GSE64913
WIF1	GSE64913
CXCL6	GSE64913
DPYSL2	GSE64913
FGFBP1	GSE64913
KRT23	GSE64913
KRT6A	GSE64913
CD109	GSE64913
FKBP5	GSE64913
MAOA	GSE64913
TRIM7	GSE64913
MYADM	GSE64913
S100A10	GSE64913
TM4SF1	GSE64913
SERPINB5	GSE64913
GALNT1	GSE64913
CEACAM5	GSE64913
MUC12	GSE64913
UCHL3	GSE64913
DLG4	GSE64913
CD44	GSE64913
SERPINB2	GSE64913
PHACTR3	GSE64913
DPYSL3	GSE64913
SAMD15	GSE64913
EMP1	GSE64913
IDH2	GSE64913
SLCO1B3	GSE64913
TLCD3A	GSE64913
CXCL14	GSE64913
PDK4	GSE64913
HS6ST2	GSE64913
TPM4	GSE64913
ERCC1	GSE64913
TFCP2L1	GSE64913
ADM	GSE64913
UBE2T	GSE64913
DEFB1	GSE64913
DNAJC12	GSE64913
MRAP2	GSE64913
CTSV	GSE64913
CCDC167	GSE64913
S100A16	GSE64913
PTTG1	GSE64913
LRRC8D	GSE64913
NOP10	GSE64913
CXCR2	GSE64913
ACADVL	GSE64913
CEL	GSE64913
AGR2	GSE64913
SFN	GSE64913
FHL1	GSE64913
KRT18	GSE64913
PTPRH	GSE64913
CKMT1B	GSE64913
TNNI3	GSE64913
HK1	GSE64913
PRR4	GSE64913
HBA1	GSE64913
FKBP1B	GSE64913
S100A2	GSE64913
PXDN	GSE64913
SPRR1B	GSE64913
PNP	GSE64913
PLAAT1	GSE64913
RUSC1	GSE64913
TUBB6	GSE64913
CKAP4	GSE64913
BEX5	GSE64913
CKS2	GSE64913
KLHDC9	GSE64913
PLEKHJ1	GSE64913
COBL	GSE64913
FOSL1	GSE64913
SERPINB4	GSE64913
EGFL6	GSE64913
KRT6B	GSE64913
SULT2B1	GSE64913
HBB	GSE64913
CAVIN2	GSE64913
PTGS2	GSE64913
TFF3	GSE64913
GSN	GSE64913
SPAG5	GSE64913
HSPB1	GSE64913
PRORP	GSE64913
AREG	GSE64913
FBXL7	GSE64913
ZDHHC16	GSE64913
CCDC74B	GSE64913
LY6G5C	GSE64913
AKR1B10	GSE64913
ZBTB16	GSE64913
IL1R2	GSE64913
SELL	GSE64913
MACC1	GSE64913
CLCA1	GSE64913
MICALL1	GSE64913
GPRC5A	GSE64913
TCN1	GSE64913
C17ORF97	GSE64913
KCNK6	GSE64913
GSTT1	GSE64913
CSTA	GSE64913
RPL22L1	GSE64913
AADAC	GSE64913
SF3B5	GSE64913
CSF2RB	GSE64913
VARS2	GSE64913
AHNAK2	GSE64913
TXNDC8	GSE64913
LMTK3	GSE64913
ASB16	GSE64913
MXD1	GSE64913
NFKBIA	GSE64913
SPTSSA	GSE64913
EFHD2	GSE64913
GADD45B	GSE64913
C1ORF74	GSE64913
JOSD2	GSE64913
S100A8	GSE64913
POSTN	GSE64913
PNKP	GSE64913
VCAN	GSE64913
ANLN	GSE64913
IL1RN	GSE64913
GPATCH1	GSE64913
IGFBP3	GSE64913
FCGR3B	GSE64913
CBR3	GSE64913
CDC20B	GSE64913
LDLRAD3	GSE64913
DHX35	GSE64913
GMPR	GSE64913
S100A12	GSE64913
UTP20	GSE64913
PHEX	GSE64913
PRR15L	GSE64913
PLK4	GSE64913
KRT8	GSE64913
KRT13	GSE64913
UPK1B	GSE64913
ITGAM	GSE64913
CCNA1	GSE64913
DEFA1	GSE64913
DGKA	GSE64913
HCAR3	GSE64913
ANXA1	GSE64913
FAM83D	GSE64913
LGALSL	GSE64913
KRT24	GSE64913
SGK1	GSE64913
DIAPH2	GSE64913
MUC3A	GSE64913
JUN	GSE64913
HSPA6	GSE64913
MUC6	GSE64913
MNDA	GSE64913
FOSB	GSE64913
S100A4	GSE64913
PROK2	GSE64913
HBD	GSE64913
PARM1	GSE64913
PLA2G4A	GSE64913
EGR3	GSE64913
ZGPAT	GSE64913
IFITM2	GSE64913
ANKRD36C	GSE64913
ZFP36	GSE64913
MX2	GSE64913
PCDHAC1	GSE64913
ZWINT	GSE64913
SCO2	GSE64913
KCNE3	GSE64913
TIMP1	GSE64913
NEK2	GSE64913
FETUB	GSE64913
S100P	GSE64913
CCL3	GSE64913
LY96	GSE64913
CAV1	GSE64913
RGS2	GSE64913
CST1	GSE64913
ZNF57	GSE64913
CAPN14	GSE64913
C15ORF48	GSE64913
SLC25A25	GSE64913
KLF4	GSE64913
FHL2	GSE64913
EGR2	GSE64913
S100A9	GSE64913
ATF3	GSE64913
BEST4	GSE64913
C16ORF54	GSE64913
RNF39	GSE64913
SOX9	GSE64913
CCN1	GSE64913
SPRR3	GSE64913
CCL26	GSE64913
MCEMP1	GSE64913
PMAIP1	GSE64913
GCNT3	GSE64913
NR4A3	GSE64913
CST4	GSE64913
HPGDS	GSE64913
PLAUR	GSE67472
THBS3	GSE67472
SPARC	GSE67472
CTSL	GSE67472
TIMP2	GSE67472
SERPINB2	GSE67472
CEACAM5	GSE67472
MMP1	GSE67472
TIMP1	GSE67472
MMP10	GSE67472
CDH1	GSE27876
ITGA10	GSE27876
MICA	GSE27876
CTNNB1	GSE27876
ITGA4	GSE27876
MMP20	GSE27876
SERPINB5	GSE27876
ITGB2	GSE27876
MMP12	GSE27876
ITGA9	GSE27876
MMP10	GSE27876
SPP1	GSE27876
CTSG	GSE27876
OGA	GSE104468
ITGB5	GSE104468
CTSL	GSE104468
CTNNAL1	GSE104468
THBS3	GSE104468
LAMC1	GSE104468
ITGAV	GSE104468
CTSG	GSE104468
SERPINB2	GSE104468
MMP26	GSE104468
SELE	GSE104468
THBS2	GSE104468
MMP13	GSE104468
VCAM1	GSE104468
