# Supplementary material for: Anti-asthmatic fraction screening and mechanisms prediction of Schisandrae Sphenantherae Fructus based on a combined approach
Source: Front Pharmacol. 2022 Sep 12;13:902324. doi: 10.3389/fphar.2022.902324 (PMC9511055; doi:10.3389/fphar.2022.902324)
Supplement: Supplementary file 5 [file Table1.xlsx]

## Sheet: Sheet1
Supplementary Table 1. Compounds of In-House Database of Schisandra sphenanthera.
No.	Compounds	Classification	No.	Compounds	Classification
1	schisantherin A	dibenzocyclooctadienes	90	meso-dihydroguaiaretic acid	dibenzylbutanes
2	schisantherin B	dibenzocyclooctadienes	91	(7,8-trans-8,8'-cis)-7-(3,4-dihydroxyphenyl)-7'-(3,4-methylenedioxyphenyl)-8, 8'-dimethyl- butan-7-ol	dibenzylbutanes
3	benzoylgomisin Q	dibenzocyclooctadienes	92	myristargenol A	dibenzylbutanes
4	schisantherin C	dibenzocyclooctadienes	93	schisphenlignan F	dibenzylbutanes
5	schisantherin D	dibenzocyclooctadienes	94	(-)-secoisolariciresinol-O-a-L-rhamnopyranoside	dibenzylbutanes
6	schisantherin E	dibenzocyclooctadienes	95	(-)-secoisolariciresinol 9-O-α-L-arabinopyranoside	dibenzylbutanes
7	gomisin F	dibenzocyclooctadienes	96	Matairesinol 4'-O-glucoside	dibenzylbutanes
8	schirubrisin B	dibenzocyclooctadienes	97	schisandrone	aryltetralins
9	schisanwilsonin G	dibenzocyclooctadienes	98	schisphentetralone A	aryltetralins
10	schisanwilsonin D	dibenzocyclooctadienes	99	(-)-epiaristoligone	aryltetralins
11	schisanwilsonin B	dibenzocyclooctadienes	100	3',4'-dimethoxybenzoic acid-(3'',4''-dimethoxyphenyl)-2-methyl -3-oxobutylester	7, 8-seco lignans
12	schispenthin E	dibenzocyclooctadienes	101	schisandlignan A	7, 9-seco lignans
13	gomisin P	dibenzocyclooctadienes	102	schisandlignan B	7, 10-seco lignans
14	gomisin Q	dibenzocyclooctadienes	103	schisandlignan C	7, 11-seco lignans
15	gomisin G	dibenzocyclooctadienes	104	schisphenone	other lignans
16	sphaerandrin A	dibenzocyclooctadienes	105	schisphenlignan E	other lignans
17	gomisin B	dibenzocyclooctadienes	106	anwuweizic acid	lanostanes
18	benzoylgomisin U	dibenzocyclooctadienes	107	schisanol	lanostanes
19	tigloylgomisin P	dibenzocyclooctadienes	108	schisanlactone G	lanostanes
20	angeloylgomisin P	dibenzocyclooctadienes	109	schisanlactone H	lanostanes
21	schisphenthin D	dibenzocyclooctadienes	110	manwuweizic acid	lanostanes
22	schisphenlignan A	dibenzocyclooctadienes	111	schisanlactone C	lanostanes
23	schisphenlignan B	dibenzocyclooctadienes	112	schisanlactone D	lanostanes
24	schisphenlignan C	dibenzocyclooctadienes	113	kadsuric acid 3-methylester	lanostanes
25	schisphenlignan L	dibenzocyclooctadienes	114	schisphenthin A	lanostanes
26	schisphenin C	dibenzocyclooctadienes	115	schisphenthin B	lanostanes
27	schisphenin D	dibenzocyclooctadienes	116	schisphenthin C	lanostanes
28	schisphenlignan D	dibenzocyclooctadienes	117	kadsuric acid	lanostanes
29	schisphenlignan M	dibenzocyclooctadienes	118	coccinic acid	lanostanes
30	schisphenlignan N	dibenzocyclooctadienes	119	sphenasin A	cycloartanes
31	chloromethyl schisantherin B	dibenzocyclooctadienes	120	micranoic acid B	cycloartanes
32	schisandlignan D	dibenzocyclooctadienes	121	isoschizandronic acid	cycloartanes
33	methylgomisin O	dibenzocyclooctadienes	122	schizandronic acid	cycloartanes
34	methylgomisin R	dibenzocyclooctadienes	123	wuweizilactone acid A	cycloartanes
35	gomisin U	dibenzocyclooctadienes	124	schinalactone A	cycloartanes
36	benzoylgomisin U	dibenzocyclooctadienes	125	schinalactone B	cycloartanes
37	tigloylgomisin O	dibenzocyclooctadienes	126	schinalactone C	cycloartanes
38	epigomisin O	dibenzocyclooctadienes	127	schisphendilactone A	cycloartanes
39	schisphenin E	dibenzocyclooctadienes	128	schisphendilactone B	cycloartanes
40	isogomisin O	dibenzocyclooctadienes	129	nigranoic acid	cycloartanes
41	schisanwilsonin O	dibenzocyclooctadienes	130	schisanlactone B	cycloartanes
42	schisandrol B	dibenzocyclooctadienes	131	schisanlactone A	cycloartanes
43	6-O-benzoylgomisin O	dibenzocyclooctadienes	132	kadsulactone A	cycloartanes
44	angeloylgomisin H	dibenzocyclooctadienes	133	propinic lactone A	cycloartanes
45	angeloylgomisin O	dibenzocyclooctadienes	134	lancifoic acid A	cycloartanes
46	benzoylisogomisin Q	dibenzocyclooctadienes	135	pre-schisanartanin E	nortriterpenes
47	interiotherin A	dibenzocyclooctadienes	136	pre-schisanartanin F	nortriterpenes
48	isoschizandrin	dibenzocyclooctadienes	137	pre-schisanartanin G	nortriterpenes
49	schizandrin	dibenzocyclooctadienes	138	pre-schisanartanin H	nortriterpenes
50	angeloylgomisin Q	dibenzocyclooctadienes	139	pre-schisanartanin I	nortriterpenes
51	interiotherin B	dibenzocyclooctadienes	140	pre-schisanartanin J	nortriterpenes
52	schisphenin F	dibenzocyclooctadienes	141	sphenadilactone A	nortriterpenes
53	schisandrin B	dibenzocyclooctadienes	142	sphenadilactone B	nortriterpenes
54	rubrisandrin A(1a)	dibenzocyclooctadienes	143	sphenadilactone C	nortriterpenes
55	rubrisandrin A (1b)	dibenzocyclooctadienes	144	sphenadilactone D	nortriterpenes
56	gomisin J	dibenzocyclooctadienes	145	sphenadilactone E	nortriterpenes
57	(+)-gomisin K3	dibenzocyclooctadienes	146	sphenadilactone F	nortriterpenes
58	gomisin M2	dibenzocyclooctadienes	147	sphenalactone A	nortriterpenes
59	schisandrin A	dibenzocyclooctadienes	148	sphenalactone B	nortriterpenes
60	schisanhenol	dibenzocyclooctadienes	149	sphenalactone C	nortriterpenes
61	wuweizisu C	dibenzocyclooctadienes	150	sphenalactone D	nortriterpenes
62	chicanine	tetrahydrofurans	151	schintrilactone C	nortriterpenes
63	d-epigalbacine	tetrahydrofurans	152	schintrilactone D	nortriterpenes
64	ganschisandrine	tetrahydrofurans	153	schirubridilactone A	nortriterpenes
65	(-)-machilusin	tetrahydrofurans	154	schirubridilactone D	nortriterpenes
66	(7S,8S,7'R,8'S)-7-(3,4-methylenedioxy-phenyl)-8-methyl-8'-methyl-7'-(3',4'- dihydroxy-phenyl)-tetrahydrofuran	tetrahydrofurans	155	propindilactone A	nortriterpenes
67	(-)-talaumidin	tetrahydrofurans	156	propindilactone D	nortriterpenes
68	veraguensin	tetrahydrofurans	157	micrandilactone D	nortriterpenes
69	schisphenlignan G	tetrahydrofurans	158	micrandilactone E	nortriterpenes
70	schiglaucin B	tetrahydrofurans	159	lancifodilactone B	nortriterpenes
71	schiglaucin A	tetrahydrofurans	160	lancifodilactone C	nortriterpenes
72	epoxyzuonin A	tetrahydrofurans	161	lancifodilactone O	nortriterpenes
73	schisphenlignan H	tetrahydrofurans	162	lancifodilactone N	nortriterpenes
74	henricine A	tetrahydrofurans	163	lancifodilactone G	nortriterpenes
75	(7S,8S,7'R,8'S)-7-methoxyl-7-(3,4-methyl-enedioxyphenyl)-8-hydroxyl-7'-(5'-hydroxy-3'-methoxyphenyl)-8'-methyl-tetrahydrofuran	tetrahydrofurans	164	henridilactone A	nortriterpenes
76	(7S,8S,7'R,8'S)-7-methoxyl-7-(3,4-methyl-enedioxy-phenyl)-8-hydroxyl-8'-methyl-7'-(3',4',5'-trimethoxyphenyl)-tetrahydrofuran	tetrahydrofurans	165	kadsuphilactone A	nortriterpenes
77	(7S,8S,7'R,8'S)-7-methoxyl-7-(3,4-methyl-enedioxyphenyl)-8-hydroxyl-8'-methyl-7'-(3',4'-methylenedioxyphenyl)-tetrahydrofuran	tetrahydrofurans	166	cuparene	volatile oils
78	(7S,8S,7'R,8'S)-(7,8-trans-8,8'-trans-7',8'-trans)-7-methoxyl-7-(3,4-methylenedioxy-phenyl)-8-methyl-8'-methyl-7'-(3',4'-dimethoxy-phenyl)-tetrahydrofuran	tetrahydrofurans	167	thujopsene	volatile oils
79	(7S,8S,7'R,8'S)-7-methoxyl-7-(3,4,5-trimethoxyphenyl)-8methyl-8'-methyl-7'-(3',4'-methylenedioxyphenyl)-tetrahydrofuran	tetrahydrofurans	168	α-santalene	volatile oils
80	(7S,8S,7'R,8'S)-7,8-epoxide-7-(3,4-methyl-enedioxyphenyl)-8-methyl-8'-methyl-7'-(3',4'-dimethoxyphenyl)-tetrahydrofuran	tetrahydrofurans	169	β-selinene	volatile oils
81	(7S,8S,7'R,8'S)-7,8-epoxide-7-(3,4-methylenedioxyphenyl)-8-methyl-8'-methyl-7'-(4'-hydroxy-3'-methoxyphenyl)-tetrahydrofuran	tetrahydrofurans	170	σ-elemene	volatile oils
82	schisphenlignan I	tetrahydrofurans	171	β-himachalen	volatile oils
83	schisphenlignan J	tetrahydrofurans	172	γ-cadinene	volatile oils
84	schisphenlignan K	tetrahydrofurans	173	ylangene	volatile oils
85	(+)-1-hydroxy pinoresinol	tetrahydrofurans	174	IH-benzocycloheptene	volatile oils
86	pregomisin	dibenzylbutanes	175	2, 4a, 5, 6, 7, 8-hexahydro-3, 5, 5, 9-tetramethyl	volatile oils
87	(+)-anwulignan	dibenzylbutanes	176	ledene oxide-Ⅱ	volatile oils
88	dl-anwulignan	dibenzylbutanes	177	alloaromadendrene oxide-Ⅱ	volatile oils
89	sphenanlignan	dibenzylbutanes
