# Supplementary material for: Anti-asthmatic fraction screening and mechanisms prediction of Schisandrae Sphenantherae Fructus based on a combined approach
Source: Front Pharmacol. 2022 Sep 12;13:902324. doi: 10.3389/fphar.2022.902324 (PMC9511055; doi:10.3389/fphar.2022.902324)
Supplement: Supplementary file 7 [file Table5.xlsx]

## Sheet: Sheet1
Supplementary Table 5. Overlapping targets between PEF and asthma.
No.	Targets	No.	Targets	No.	Targets
1	ABCB1	44	CREBBP	87	NR3C1
2	MAPK14	45	CYP2C19	88	STAT3
3	MAPK1	46	CYP2C9	89	STAT6
4	CCND1	47	IDO1	90	ALOX5AP
5	CRHR1	48	JUN	91	CASP8
6	EGFR	49	KIT	92	CHUK
7	F2	50	MAOA	93	CTSK
8	FKBP5	51	MAPK3	94	F2R
9	HSP90AA1	52	MMP13	95	ITGAL
10	INSR	53	MYLK	96	PLA2G7
11	ITK	54	NOS3	97	SLC5A1
12	JAK2	55	P2RY12	98	TBXAS1
13	LYN	56	PDE4A	99	CCR3
14	PDE3A	57	PLA2G1B	100	CYP3A4
15	PDE4B	58	PTGS1	101	HRH1
16	PDE5A	59	TNF	102	ICAM1
17	PIK3CG	60	ALOX15	103	SELE
18	PTGS2	61	CXCR2	104	TLR7
19	SYK	62	MTOR	105	TLR8
20	TACR2	63	OPRM1	106	VCAM1
21	TACR3	64	PRKCB	107	NOD1
22	TRPV1	65	ADA	108	TGFB1
23	TYK2	66	CASP1	109	IL6ST
24	ADOR	67	CX3CR1	110	TGFBR2
25	CMA1	68	MMP3	111	CXCR1
26	FGFR1	69	PPARG	112	MME
27	GRK5	70	TACR1	113	MMP8
28	LTB4R	71	ALOX5	114	ACP1
29	MMP1	72	COMT	115	AGTR1
30	MMP9	73	ELANE	116	AKR1C1
31	NOS1	74	MMP2	117	CYSLTR1
32	NOS2	75	ALB	118	EPAS1
33	PDGFRA	76	CA2	119	GSTM1
34	PLA2G2A	77	CTSB	120	HPGDS
35	PRKCA	78	CTSL	121	IL1B
36	PRKCD	79	FTO	122	ITGAV
37	PRKCQ	80	KCNMA1	123	MC4R
38	SCN9A	81	NEK2	124	PLA2G4A
39	TLR4	82	PNP	125	PRKCE
40	PDE4D	83	PRKCZ	126	PTGDR2
41	PRKCG	84	CTSS	127	TBXA2R
42	TGFBR1	85	DRD2	128	PTAFR
43	CHRNA7	86	HTR2A	129	VDR
